# Supplementary material for: Discovering sparse transcription factor codes for cell states and state transitions during development
Source: eLife. 2017 Mar 15;6:e20488. doi: 10.7554/eLife.20488 (PMC5352226; doi:10.7554/eLife.20488)
Supplement: Figure 4—source data 2. — Listed are, for each triplet of clusters, the probability of a given topology and the root of the inferred topology. ‘0’ refers to the null topology. Triplets with p>0.6 were used to construct the lineage tree. DOI: http://dx.doi.org/10.7554/eLife.20488.021 [file elife-20488-fig4-data2.xls]

## Sheet: InferredTriplets
Root	Leaf	Leaf	Probability
5	6	2	0.98642
3	6	2	0.99978
7	6	2	0.84084
0	6	2	0.99921
4	6	2	0.99999
5	6	7	1
5	6	0	0.99346
5	6	4	0.94125
6	3	1	0.99867
7	6	3	0.88346
3	6	0	1
6	3	4	0.96656
6	1	7	1
1	6	0	0.99873
4	6	1	0.78129
6	7	0	0.98033
6	7	4	1
5	2	7	1
4	2	5	0.99654
2	3	1	0.99167
3	2	7	1
0	2	3	0.96059
2	3	4	0.99999
0	2	1	0.99989
4	2	1	1
2	7	0	1
2	0	4	0.97454
5	3	1	1
5	3	7	0.64318
3	5	0	0.99979
5	1	7	1
1	5	0	0.97891
4	5	1	0.94465
5	7	0	0.88586
5	7	4	1
4	5	0	0.75662
0	3	4	0.99916
7	3	4	0.98176
3	7	0	1
0	3	1	1
7	3	1	0.99487
1	7	0	0.99527
4	1	7	1
1	0	4	0.99878
0	7	4	0.63947
