# Supplementary material for: Discovering sparse transcription factor codes for cell states and state transitions during development
Source: eLife. 2017 Mar 15;6:e20488. doi: 10.7554/eLife.20488 (PMC5352226; doi:10.7554/eLife.20488)
Supplement: Figure 4—source data 4. — Further detail can be found Materials and methods and in Yao et al. (2017) (Supplemental Information). DOI: http://dx.doi.org/10.7554/eLife.20488.023 [file elife-20488-fig4-data4.xls]

## Sheet: Furchtgott Figure 4 Source Data
cell_ID	batch	diff	day	phenotype	Viral BC?	total.reads	all.mapped.reads	all.mapped.percentage	mRNA.reads	mRNA.percent	mtRNA.reads	mtRNA.percent	rRNA.reads	rRNA.percent	mapped.NC.reads	mRNA.NC.reads	mRNA.NC.percent	mtRNA.NC.reads	mtRNA.NC.percent	rRNA.NC.reads	rRNA.NC.percent	genome.reads	genome.percent	ERCC.reads	ERCC.percent	tdT.reads	tdT.reads.per.million.mapped.reads..all.	Genes
26Dp1_A01	RS1SS-15080501	RM165049	26	DCX+		551906	370003	67.0409	238080	43.1378	13539	2.45314	407	0.0737444	23047	17038	3.08712	0	0	6009	1.08877	80566	14.5978	14364	2.60262	0	0	6194
26Dp1_A02	RS1SS-15080501	RM165049	26	DCX+		613183	420580	68.5896	305721	49.858	15180	2.4756	614	0.100133	24793	16870	2.75122	0	0	7923	1.29211	70460	11.4909	3812	0.621674	0	0	7402
26Dp1_A03	RS1SS-15080501	RM165049	26	DCX+		798452	546071	68.3912	382307	47.881	24515	3.07031	219	0.0274281	33147	23580	2.95321	0	0	9567	1.19819	87769	10.9924	18114	2.26864	0	0	6231
26Dp1_A04	RS1SS-15080501	RM165049	26	DCX+		880843	587844	66.7365	390246	44.3037	19808	2.24876	421	0.0477951	36378	26929	3.05719	0	0	9449	1.07272	120771	13.7108	20220	2.29553	0	0	6942
26Dp1_A05	RS1SS-15080501	RM165049	26	DCX+		691709	478573	69.1871	351287	50.7854	20753	3.00025	412	0.0595626	23442	16526	2.38916	0	0	6916	0.999843	67036	9.69136	15643	2.2615	0	0	6696
26Dp1_A06	RS1SS-15080501	RM165049	26	DCX+		1.51683e+06	1046889	69.0181	684733	45.1423	63776	4.20455	1447	0.0953962	59692	44592	2.93981	0	0	15100	0.995496	202639	13.3594	34602	2.2812	0	0	7771
26Dp1_A07	RS1SS-15080501	RM165049	26	DCX+		336354	230457	68.5162	154663	45.9822	8698	2.58597	209	0.0621369	12436	8661	2.57497	0	0	3775	1.12233	44010	13.0844	10441	3.10417	0	0	7026
26Dp1_A08	RS1SS-15080501	RM165049	26	DCX+		1.26709e+06	873752	68.9573	564480	44.5493	43891	3.46392	280	0.0220979	49840	32644	2.57629	0	0	17196	1.35712	176780	13.9516	38481	3.03696	0	0	6572
26Dp1_A09	RS1SS-15080501	RM165049	26	DCX+		848578	580748	68.4378	387823	45.7027	23960	2.82355	559	0.0658749	34828	25793	3.03956	0	0	9035	1.06472	109674	12.9244	23904	2.81695	0	0	6662
26Dp1_A10	RS1SS-15080501	RM165049	26	DCX+		693315	468842	67.6232	338370	48.8046	11007	1.58759	208	0.0300008	31427	23087	3.32994	0	0	8340	1.20292	72567	10.4667	15263	2.20145	0	0	7007
26Dp1_A11	RS1SS-15080501	RM165049	26	DCX+		1.04618e+06	714488	68.2946	477185	45.6119	18475	1.76594	493	0.0471236	58442	44247	4.22937	0	0	14195	1.35684	146802	14.0321	13091	1.25131	0	0	6299
26Dp1_B01	RS1SS-15080501	RM165049	26	DCX+		1.32911e+06	911541	68.5827	593910	44.6847	40351	3.03594	1378	0.103678	61566	41986	3.15895	0	0	19580	1.47316	180977	13.6164	33359	2.50987	0	0	6995
26Dp1_B02	RS1SS-15080501	RM165049	26	DCX+		991882	698949	70.467	523722	52.8009	33140	3.34112	860	0.0867039	41472	24564	2.47651	0	0	16908	1.70464	71933	7.25218	27822	2.80497	0	0	5932
26Dp1_B03	RS1SS-15080501	RM165049	26	DCX+		1.1773e+06	825902	70.1522	573721	48.732	25713	2.18407	1344	0.11416	50311	38718	3.28871	0	0	11593	0.984711	136768	11.6171	38045	3.23155	0	0	6516
26Dp1_B04	RS1SS-15080501	RM165049	26	DCX+		1.18146e+06	815588	69.0323	553388	46.8394	53665	4.54227	595	0.0503615	48206	34326	2.90539	0	0	13880	1.17482	145801	12.3408	13933	1.17931	0	0	9037
26Dp1_B05	RS1SS-15080501	RM165049	26	DCX+		1.36812e+06	955204	69.8186	689420	50.3917	43506	3.17998	1685	0.123161	55626	42219	3.08591	0	0	13407	0.979956	138658	10.1349	26309	1.923	0	0	7678
26Dp1_B06	RS1SS-15080501	RM165049	26	DCX+		1.72062e+06	1196260	69.5251	730295	42.4438	5099	0.296347	5	0.000290594	87214	69877	4.06116	0	0	17337	1.0076	316466	18.3926	57181	3.32329	0	0	7498
26Dp1_B08	RS1SS-15080501	RM165049	26	DCX+		1.23289e+06	858709	69.65	603586	48.9569	22345	1.8124	644	0.0522349	48357	36106	2.92856	0	0	12251	0.99368	156078	12.6595	27699	2.24667	0	0	7278
26Dp1_B09	RS1SS-15080501	RM165049	26	DCX+		1.00144e+06	692734	69.174	480038	47.9349	16849	1.68248	330	0.0329526	42384	30072	3.00288	0	0	12312	1.22943	122056	12.1881	31077	3.10324	0	0	6819
26Dp1_B10	RS1SS-15080501	RM165049	26	DCX+		1.09172e+06	751316	68.8197	543412	49.776	31705	2.90414	671	0.0614629	42099	27625	2.53042	0	0	14474	1.3258	101434	9.29124	31995	2.93071	0	0	6688
26Dp1_B11	RS1SS-15080501	RM165049	26	DCX+		522061	355173	68.0328	246135	47.1468	9201	1.76244	275	0.0526758	23771	16149	3.09332	0	0	7622	1.45998	67321	12.8952	8470	1.62242	0	0	5806
26Dp1_C01	RS1SS-15080501	RM165049	26	DCX+		873348	587558	67.2765	399038	45.6906	31676	3.62696	422	0.0483198	35817	24085	2.75778	0	0	11732	1.34334	101806	11.657	18799	2.15252	0	0	7279
26Dp1_C02	RS1SS-15080501	RM165049	26	DCX+		1.21493e+06	843660	69.4413	553859	45.5879	28989	2.38607	1180	0.0971253	49304	37164	3.05895	0	0	12140	0.999238	171791	14.14	38537	3.17196	0	0	6966
26Dp1_C03	RS1SS-15080501	RM165049	26	DCX+		1.36214e+06	948243	69.6143	530322	38.933	36891	2.70831	933	0.0684952	78455	66956	4.91551	0	0	11499	0.844187	258910	19.0076	42732	3.13713	0	0	7385
26Dp1_C04	RS1SS-15080501	RM165049	26	DCX+		1.80689e+06	1290393	71.4152	758409	41.9732	40635	2.24889	662	0.0366376	47199	34223	1.89403	0	0	12976	0.718141	342551	18.9581	100937	5.58624	0	0	6190
26Dp1_C05	RS1SS-15080501	RM165049	26	DCX+		1.57942e+06	1128586	71.4558	826416	52.3241	41807	2.64699	837	0.0529942	48465	34896	2.20942	0	0	13569	0.859114	147089	9.31286	63972	4.05035	0	0	6425
26Dp1_C06	RS1SS-15080501	RM165049	26	DCX+		1.81598e+06	1291019	71.092	798758	43.9849	33582	1.84925	691	0.038051	82146	68830	3.79023	0	0	13316	0.733266	309037	17.0176	66805	3.67872	0	0	7119
26Dp1_C07	RS1SS-15080501	RM165049	26	DCX+		589866	405752	68.7872	282843	47.9504	8041	1.36319	238	0.0403482	23587	13778	2.33579	0	0	9809	1.66292	70020	11.8705	21023	3.56403	0	0	6526
26Dp1_C08	RS1SS-15080501	RM165049	26	DCX+		1.14259e+06	798751	69.907	516483	45.2028	27529	2.40935	518	0.0453355	52947	42005	3.67629	0	0	10942	0.957648	158818	13.8998	42456	3.71576	0	0	6310
26Dp1_C09	RS1SS-15080501	RM165049	26	DCX+		776410	543121	69.9529	318971	41.0828	22300	2.87219	321	0.0413441	48242	41526	5.34846	0	0	6716	0.865007	124751	16.0677	28536	3.67538	0	0	6689
26Dp1_C10	RS1SS-15080501	RM165049	26	DCX+		859866	585505	68.0926	364432	42.3824	15858	1.84424	335	0.0389595	43910	36914	4.29299	0	0	6996	0.813615	128329	14.9243	32641	3.79606	0	0	6127
26Dp1_C11	RS1SS-15080501	RM165049	26	DCX+		1.41045e+06	973650	69.0314	642391	45.5452	40642	2.8815	481	0.0341027	65970	46609	3.30456	0	0	19361	1.37269	207229	14.6924	16937	1.20083	0	0	7432
26Dp1_D01	RS1SS-15080501	RM165049	26	DCX+		1.0342e+06	713532	68.9935	496038	47.9634	18240	1.76368	281	0.0271707	48523	34897	3.37429	0	0	13626	1.31754	122659	11.8603	27791	2.68719	0	0	6701
26Dp1_D02	RS1SS-15080501	RM165049	26	DCX+		1.53339e+06	1082831	70.617	613034	39.9791	40117	2.61624	871	0.0568024	63407	53951	3.51842	0	0	9456	0.616674	334261	21.7989	31141	2.03086	0	0	8533
26Dp1_D03	RS1SS-15080501	RM165049	26	DCX+		2.24119e+06	1660804	74.1037	1053183	46.9922	50890	2.27067	759	0.033866	97443	85337	3.80767	0	0	12106	0.54016	386610	17.2502	71919	3.20897	0	0	7788
26Dp1_D04	RS1SS-15080501	RM165049	26	DCX+		2.06588e+06	1508381	73.0138	900495	43.5889	40815	1.97567	235	0.0113753	108184	91630	4.43539	0	0	16554	0.801304	379464	18.3681	79188	3.83313	0	0	7323
26Dp1_D05	RS1SS-15080501	RM165049	26	DCX+		2.35769e+06	1720396	72.9695	930012	39.4458	36156	1.53353	875	0.0371126	134690	120412	5.1072	0	0	14278	0.605592	542012	22.9891	76651	3.2511	0	0	7557
26Dp1_D06	RS1SS-15080501	RM165049	26	DCX+		2.80306e+06	2024693	72.2315	1196487	42.685	58312	2.0803	468	0.016696	127083	114580	4.08768	0	0	12503	0.446048	527204	18.8082	115139	4.10762	0	0	6988
26Dp1_D07	RS1SS-15080501	RM165049	26	DCX+		771297	535669	69.4504	369656	47.9265	16879	2.18839	569	0.0737718	28957	16221	2.10308	0	0	12736	1.65124	98985	12.8336	20623	2.67381	0	0	7275
26Dp1_D08	RS1SS-15080501	RM165049	26	DCX+		2.44154e+06	1757356	71.9774	1065736	43.6502	41045	1.68111	996	0.040794	92687	77780	3.1857	0	0	14907	0.610558	466320	19.0994	90572	3.70963	0	0	7263
26Dp1_D09	RS1SS-15080501	RM165049	26	DCX+		2.13823e+06	1530527	71.579	960938	44.9407	81484	3.81081	1462	0.0683742	84938	70562	3.30001	0	0	14376	0.672331	315642	14.7618	86063	4.02496	0	0	6792
26Dp1_D10	RS1SS-15080501	RM165049	26	DCX+		1.34895e+06	953437	70.6799	642657	47.6412	21798	1.61592	319	0.023648	56453	44607	3.30679	0	0	11846	0.878164	191413	14.1898	40797	3.02435	0	0	7300
26Dp1_D11	RS1SS-15080501	RM165049	26	DCX+		1.16201e+06	809336	69.6497	504028	43.3756	27039	2.32692	386	0.0332183	56919	48282	4.15504	0	0	8637	0.743281	203105	17.4788	17859	1.53691	0	0	7293
26Dp1_E01	RS1SS-15080501	RM165049	26	DCX+		1.03664e+06	702643	67.7809	473956	45.7204	33338	3.21597	529	0.0510303	45792	38048	3.67032	0	0	7744	0.747029	122020	11.7707	27008	2.60534	0	0	7067
26Dp1_E02	RS1SS-15080501	RM165049	26	DCX+		1.34505e+06	930853	69.206	597184	44.3988	48229	3.58568	1406	0.104532	64322	50149	3.72842	0	0	14173	1.05372	184533	13.7195	35179	2.61545	0	0	7414
26Dp1_E03	RS1SS-15080501	RM165049	26	DCX+		2.08503e+06	1487451	71.3396	927745	44.4956	40306	1.93312	899	0.0431169	95499	83210	3.99083	0	0	12289	0.589393	356297	17.0884	66705	3.19924	0	0	7510
26Dp1_E04	RS1SS-15080501	RM165049	26	DCX+		1.96268e+06	1398952	71.2777	950383	48.4227	68741	3.50241	497	0.0253225	80224	61700	3.14366	0	0	18524	0.943812	251474	12.8128	47633	2.42694	0	0	7887
26Dp1_E05	RS1SS-15080501	RM165049	26	DCX+		2.13858e+06	1525051	71.3114	822650	38.4671	57503	2.68884	270	0.0126252	96551	85814	4.01266	0	0	10737	0.502062	484893	22.6736	63184	2.95449	0	0	7413
26Dp1_E06	RS1SS-15080501	RM165049	26	DCX+		1.8584e+06	1320124	71.0353	760243	40.9084	18520	0.996554	353	0.0189948	99069	89756	4.82973	0	0	9313	0.501129	368721	19.8407	73218	3.93983	0	0	6986
26Dp1_E07	RS1SS-15080501	RM165049	26	DCX+		740953	510249	68.8639	347177	46.8554	23626	3.1886	480	0.0647814	30389	17504	2.36236	0	0	12885	1.73898	89414	12.0674	19163	2.58626	0	0	7074
26Dp1_E08	RS1SS-15080501	RM165049	26	DCX+		2.41463e+06	1728130	71.5692	1042674	43.1815	23375	0.968057	70	0.002899	112950	102798	4.2573	0	0	10152	0.420437	453796	18.7936	95265	3.94533	0	0	7041
26Dp1_E09	RS1SS-15080501	RM165049	26	DCX+		1.83721e+06	1306118	71.0926	713217	38.8207	33887	1.84448	347	0.0188874	101302	92214	5.01925	0	0	9088	0.494664	378905	20.624	78460	4.27061	0	0	6432
26Dp1_E10	RS1SS-15080501	RM165049	26	DCX+		1.20237e+06	839301	69.8037	559126	46.5018	21446	1.78364	80	0.0066535	53041	42852	3.56395	0	0	10189	0.847407	172829	14.374	32779	2.72619	0	0	7023
26Dp1_E11	RS1SS-15080501	RM165049	26	DCX+		1.06964e+06	732141	68.4472	494616	46.2412	19744	1.84585	1017	0.0950784	45493	35455	3.31466	0	0	10038	0.938444	155240	14.5133	16031	1.49872	0	0	7144
26Dp1_F01	RS1SS-15080501	RM165049	26	DCX+		911378	625627	68.6462	455536	49.9832	46070	5.05498	1019	0.111809	31027	20356	2.23354	0	0	10671	1.17086	77112	8.46103	14863	1.63083	0	0	7799
26Dp1_F02	RS1SS-15080501	RM165049	26	DCX+		1.59517e+06	1119574	70.1851	767517	48.115	29595	1.85528	484	0.0303415	57694	43082	2.70077	0	0	14612	0.916014	216250	13.5565	48034	3.01121	0	0	7526
26Dp1_F03	RS1SS-15080501	RM165049	26	DCX+		2.01058e+06	1427922	71.0203	835165	41.5384	40689	2.02374	855	0.042525	91270	76308	3.79532	0	0	14962	0.744162	357666	17.7892	102277	5.08693	0	0	6348
26Dp1_F04	RS1SS-15080501	RM165049	26	DCX+		2.18394e+06	1556051	71.2499	862254	39.4817	36222	1.65857	459	0.0210171	104742	92210	4.22219	0	0	12532	0.573826	477798	21.8778	74576	3.41475	0	0	7630
26Dp1_F05	RS1SS-15080501	RM165049	26	DCX+		2.66663e+06	1919763	71.9922	1039424	38.979	43114	1.6168	791	0.0296629	117425	104765	3.92874	0	0	12660	0.474757	622728	23.3526	96281	3.61059	0	0	7500
26Dp1_F06	RS1SS-15080501	RM165049	26	DCX+		2.66054e+06	1901506	71.4706	1038828	39.0457	57133	2.14742	1041	0.0391273	129122	114967	4.32119	0	0	14155	0.532034	553927	20.8201	121455	4.56505	0	0	6763
26Dp1_F07	RS1SS-15080501	RM165049	26	DCX+		360858	246396	68.2806	177760	49.2604	6956	1.92763	197	0.0545921	12349	6877	1.90574	0	0	5472	1.51639	39510	10.9489	9624	2.66698	0	0	7054
26Dp1_F08	RS1SS-15080501	RM165049	26	DCX+		2.64146e+06	1891787	71.619	1107757	41.9373	47020	1.78008	816	0.030892	115910	102641	3.88577	0	0	13269	0.502336	540345	20.4563	79939	3.02632	0	0	7701
26Dp1_F09	RS1SS-15080501	RM165049	26	DCX+		2.70895e+06	1933079	71.3589	1128235	41.6484	71937	2.65553	1087	0.0401262	118174	104268	3.84902	0	0	13906	0.513335	512355	18.9134	101291	3.73912	0	0	7564
26Dp1_F10	RS1SS-15080501	RM165049	26	DCX+		1.71949e+06	1218238	70.849	773057	44.9586	30492	1.77332	419	0.0243677	67350	57001	3.315	0	0	10349	0.601866	311245	18.101	35675	2.07475	0	0	8635
26Dp1_F11	RS1SS-15080501	RM165049	26	DCX+		1.64971e+06	1143585	69.3202	712251	43.1742	42767	2.59239	1018	0.0617077	74519	57572	3.48982	0	0	16947	1.02727	288659	17.4975	24371	1.47729	0	0	7861
26Dp1_G01	RS1SS-15080501	RM165049	26	DCX+		1.01853e+06	687636	67.5129	541063	53.1222	5033	0.494146	64	0.00628359	44715	41394	4.06411	0	0	3321	0.32606	80434	7.8971	16327	1.603	0	0	8050
26Dp1_G02	RS1SS-15080501	RM165049	26	DCX+		1.38548e+06	957437	69.1051	675428	48.7505	37568	2.71155	636	0.0459047	50596	37045	2.6738	0	0	13551	0.978073	158997	11.476	34211	2.46925	1	0.721772	7552
26Dp1_G03	RS1SS-15080501	RM165049	26	DCX+		1.23172e+06	838807	68.1002	547855	44.4787	53422	4.33717	2642	0.214496	50557	29534	2.39778	0	0	21023	1.70679	161611	13.1207	22720	1.84457	0	0	7785
26Dp1_G04	RS1SS-15080501	RM165049	26	DCX+		1.42772e+06	991138	69.421	612952	42.9322	46492	3.25638	763	0.0534418	71206	58206	4.07685	0	0	13000	0.910542	213289	14.9391	46436	3.25246	0	0	7273
26Dp1_G05	RS1SS-15080501	RM165049	26	DCX+		1.52639e+06	1068330	69.9908	715534	46.8776	22154	1.4514	653	0.0427808	68895	56316	3.6895	0	0	12579	0.824103	223399	14.6358	37695	2.46956	0	0	7731
26Dp1_G06	RS1SS-15080501	RM165049	26	DCX+		1.70752e+06	1201616	70.3718	658077	38.5398	30544	1.78879	810	0.0474371	114404	104135	6.0986	0	0	10269	0.601397	322881	18.9093	74900	4.38647	0	0	6278
26Dp1_G07	RS1SS-15080501	RM165049	26	DCX+		1.12337e+06	758511	67.521	512342	45.6076	45090	4.01382	978	0.0870595	37469	23896	2.12717	0	0	13573	1.20824	137527	12.2424	25105	2.23479	0	0	7642
26Dp1_G08	RS1SS-15080501	RM165049	26	DCX+		2.05419e+06	1461801	71.1619	804254	39.1519	52181	2.54022	962	0.0468311	105276	96056	4.6761	0	0	9220	0.448839	439117	21.3767	60011	2.9214	0	0	7398
26Dp1_G09	RS1SS-15080501	RM165049	26	DCX+		1.76388e+06	1262009	71.5474	720590	40.8526	22969	1.30219	294	0.0166678	79344	70583	4.00158	0	0	8761	0.49669	373833	21.1938	64979	3.68387	0	0	6698
26Dp1_G10	RS1SS-15080501	RM165049	26	DCX+		1.07602e+06	737943	68.5808	447450	41.5838	22654	2.10535	228	0.0211892	43401	36125	3.35728	0	0	7276	0.676196	193273	17.9618	30936	2.87504	1	0.929351	7161
26Dp1_G11	RS1SS-15080501	RM165049	26	DCX+		1.36225e+06	922564	67.7235	597830	43.8855	19507	1.43197	595	0.0436777	63175	49560	3.6381	0	0	13615	0.999449	225081	16.5227	16376	1.20213	0	0	7737
26Dp1_H01	RS1SS-15080501	RM165049	26	DCX+		1.10895e+06	748325	67.4805	483203	43.573	19476	1.75626	283	0.0255196	41734	33634	3.03296	0	0	8100	0.73042	166870	15.0476	36758	3.31467	1	0.901753	6694
26Dp1_H02	RS1SS-15080501	RM165049	26	DCX+		1.09014e+06	746055	68.4364	530081	48.6249	33331	3.05749	687	0.0630192	41250	31043	2.84761	0	0	10207	0.936299	115566	10.601	25140	2.30612	0	0	7240
26Dp1_H03	RS1SS-15080501	RM165049	26	DCX+		1.27574e+06	873390	68.4616	586454	45.9698	24683	1.9348	776	0.0608276	51609	38833	3.04397	0	0	12776	1.00146	174073	13.6449	35795	2.80583	0	0	7304
26Dp1_H04	RS1SS-15080501	RM165049	26	DCX+		1.20231e+06	842285	70.0554	702145	58.3996	31324	2.60531	915	0.0761034	32403	17568	1.46118	0	0	14835	1.23387	32737	2.72284	42761	3.55656	0	0	5477
26Dp1_H05	RS1SS-15080501	RM165049	26	DCX+		1.34522e+06	924024	68.6893	650499	48.3562	23883	1.77539	357	0.0265384	51681	38675	2.87499	0	0	13006	0.966829	156709	11.6493	40895	3.04002	0	0	7166
26Dp1_H06	RS1SS-15080501	RM165049	26	DCX+		1.2582e+06	860992	68.4305	599760	47.6681	11648	0.925768	628	0.0499126	52855	44515	3.53799	0	0	8340	0.662852	158943	12.6326	37158	2.95327	0	0	7221
26Dp1_H08	RS1SS-15080501	RM165049	26	DCX+		686293	470807	68.6015	339217	49.4274	43977	6.40791	1354	0.197292	21706	9542	1.39037	0	0	12164	1.77242	19800	2.88507	44753	6.52098	0	0	3440
26Dp1_H09	RS1SS-15080501	RM165049	26	DCX+		591995	397796	67.1959	278705	47.079	15237	2.57384	611	0.10321	22377	17129	2.89344	0	0	5248	0.886495	66388	11.2143	14478	2.44563	0	0	6645
26Dp1_H10	RS1SS-15080501	RM165049	26	DCX+		1.00186e+06	690525	68.9241	502885	50.195	14950	1.49222	198	0.0197632	38007	27617	2.75656	0	0	10390	1.03707	109817	10.9613	24668	2.46221	0	0	7133
26Dp1_H11	RS1SS-15080501	RM165049	26	DCX+		910384	623548	68.4929	454953	49.9738	16544	1.81726	358	0.0393241	33042	22607	2.48324	0	0	10435	1.14622	103423	11.3604	15228	1.6727	0	0	6579
26Dn1_A01	RS1SS-15080502	RM165049	26	DCX-		1.61376e+06	1102360	68.3102	809238	50.1462	30131	1.86713	767	0.0475289	50304	44271	2.74335	0	0	6033	0.373848	160884	9.96954	51036	3.16256	0	0	6390
26Dn1_A02	RS1SS-15080502	RM165049	26	DCX-		1.41491e+06	978088	69.1274	725062	51.2445	55912	3.95164	2099	0.148349	37662	27352	1.93313	0	0	10310	0.72867	103955	7.34713	53397	3.77389	1	0.706761	5383
26Dn1_A03	RS1SS-15080502	RM165049	26	DCX-		1.39539e+06	967948	69.3673	708255	50.7566	46410	3.32594	1098	0.0786874	50565	40727	2.91867	0	0	9838	0.705034	110587	7.92514	51032	3.65717	1	0.716643	5881
26Dn1_A04	RS1SS-15080502	RM165049	26	DCX-		1.20673e+06	804191	66.6422	541825	44.9003	47904	3.96974	1754	0.145352	44373	37973	3.14677	0	0	6400	0.530359	121115	10.0366	47220	3.91306	0	0	5431
26Dn1_A05	RS1SS-15080502	RM165049	26	DCX-		1.79956e+06	1254747	69.7254	863416	47.9794	61457	3.41512	2168	0.120474	57787	44506	2.47317	0	0	13281	0.738016	200030	11.1155	69887	3.88357	2	1.11139	6079
26Dn1_A06	RS1SS-15080502	RM165049	26	DCX-		1.75126e+06	1226799	70.0525	834760	47.6664	48727	2.7824	891	0.0508778	64556	50929	2.90814	0	0	13627	0.778127	198916	11.3585	78949	4.50814	0	0	5852
26Dn1_A07	RS1SS-15080502	RM165049	26	DCX-		1.75024e+06	1238774	70.7775	945593	54.0266	47359	2.70586	2082	0.118955	42382	33490	1.91346	0	0	8892	0.508046	173065	9.88809	28293	1.61652	0	0	8214
26Dn1_A08	RS1SS-15080502	RM165049	26	DCX-		842898	582712	69.132	478087	56.7194	20596	2.44347	835	0.099063	20888	16725	1.98423	0	0	4163	0.493891	52045	6.17453	10261	1.21735	0	0	7307
26Dn1_A09	RS1SS-15080502	RM165049	26	DCX-		1.62227e+06	1119380	69.001	865732	53.3656	23777	1.46566	1144	0.0705186	35754	26216	1.61601	0	0	9538	0.587943	153881	9.48555	39092	2.40971	0	0	6606
26Dn1_A10	RS1SS-15080502	RM165049	26	DCX-		1.00946e+06	673154	66.6846	483597	47.9065	14080	1.39481	260	0.0257564	32933	26591	2.63418	0	0	6342	0.628257	113515	11.2451	28769	2.84994	0	0	6177
26Dn1_A11	RS1SS-15080502	RM165049	26	DCX-		1.23584e+06	827391	66.9494	552107	44.6745	37683	3.04917	1968	0.159243	42755	36981	2.99237	0	0	5774	0.467211	159535	12.909	33343	2.69799	0	0	5504
26Dn1_B01	RS1SS-15080502	RM165049	26	DCX-		320367	213989	66.7949	167361	52.2404	8738	2.7275	127	0.039642	8300	6631	2.06981	0	0	1669	0.520965	25052	7.81978	4411	1.37686	0	0	5963
26Dn1_B02	RS1SS-15080502	RM165049	26	DCX-		437076	294217	67.3148	236263	54.0553	7929	1.8141	187	0.0427843	9345	7209	1.64937	0	0	2136	0.488702	29774	6.81209	10719	2.45243	0	0	4956
26Dn1_B03	RS1SS-15080502	RM165049	26	DCX-		392316	255928	65.2352	194621	49.6083	8009	2.04147	364	0.0927824	10947	8785	2.23927	0	0	2162	0.551087	33443	8.52451	8544	2.17784	0	0	5420
26Dn1_B04	RS1SS-15080502	RM165049	26	DCX-		299880	198138	66.0724	159680	53.2479	6006	2.0028	229	0.0763638	6441	5068	1.69001	0	0	1373	0.457849	21393	7.13385	4389	1.46358	0	0	5472
26Dn1_B05	RS1SS-15080502	RM165049	26	DCX-		251955	166009	65.8884	118525	47.0422	8441	3.35021	242	0.096049	6985	5383	2.1365	0	0	1602	0.635829	23719	9.41399	8097	3.21367	0	0	4391
26Dn1_B06	RS1SS-15080502	RM165049	26	DCX-		385907	255946	66.3233	188801	48.924	8951	2.31947	248	0.0642642	11046	9098	2.35756	0	0	1948	0.504785	39224	10.1641	7676	1.98908	0	0	5364
26Dn1_B07	RS1SS-15080502	RM165049	26	DCX-		602717	405246	67.2366	305489	50.6854	11869	1.96925	224	0.0371651	18971	14822	2.4592	0	0	4149	0.688383	55517	9.21113	13176	2.1861	0	0	5681
26Dn1_B08	RS1SS-15080502	RM165049	26	DCX-		439705	291993	66.4065	194704	44.2806	16183	3.68042	441	0.100294	11801	9500	2.16054	0	0	2301	0.523305	54827	12.469	14037	3.19236	0	0	4984
26Dn1_B09	RS1SS-15080502	RM165049	26	DCX-		637560	434815	68.1999	338194	53.0451	9904	1.55342	567	0.0889329	18472	14860	2.33076	0	0	3612	0.566535	56456	8.85502	11222	1.76015	0	0	6871
26Dn1_B10	RS1SS-15080502	RM165049	26	DCX-		411124	277519	67.5026	215965	52.5304	12362	3.00688	308	0.0749166	10407	8201	1.99478	0	0	2206	0.536578	32705	7.95503	5772	1.40396	0	0	6556
26Dn1_B11	RS1SS-15080502	RM165049	26	DCX-		592566	395694	66.7764	317061	53.5065	13716	2.31468	425	0.071722	14336	12016	2.02779	0	0	2320	0.391518	48328	8.15572	1828	0.308489	0	0	7484
26Dn1_C01	RS1SS-15080502	RM165049	26	DCX-		1.63433e+06	1105395	67.6361	639801	39.1477	6471	0.395943	293	0.0179279	70524	64521	3.94786	0	0	6003	0.367307	303059	18.5433	85247	5.21603	0	0	5863
26Dn1_C02	RS1SS-15080502	RM165049	26	DCX-		1.90028e+06	1328667	69.9195	1040885	54.7754	36376	1.91424	1761	0.0926706	47567	30004	1.57893	0	0	17563	0.924232	90777	4.77703	111301	5.85708	0	0	5351
26Dn1_C03	RS1SS-15080502	RM165049	26	DCX-		1.79853e+06	1234259	68.6262	833461	46.3414	42326	2.35337	1415	0.0786756	53501	43618	2.42521	0	0	9883	0.549506	229914	12.7835	73642	4.09458	0	0	6626
26Dn1_C04	RS1SS-15080502	RM165049	26	DCX-		1.56919e+06	1075547	68.5416	689085	43.9135	40671	2.59185	1290	0.0822081	34625	28080	1.78946	0	0	6545	0.417095	226631	14.4426	83245	5.30497	0	0	5846
26Dn1_C05	RS1SS-15080502	RM165049	26	DCX-		1.84976e+06	1267206	68.5064	779936	42.1641	33444	1.80802	675	0.0364912	59678	50411	2.72527	0	0	9267	0.500983	310244	16.7721	83229	4.49944	0	0	6197
26Dn1_C06	RS1SS-15080502	RM165049	26	DCX-		2.44698e+06	1695815	69.3022	1141205	46.6372	87284	3.567	3070	0.125461	65478	49025	2.00349	0	0	16453	0.672379	306857	12.5402	91921	3.7565	0	0	6797
26Dn1_C07	RS1SS-15080502	RM165049	26	DCX-		2.68776e+06	1895466	70.5223	1213477	45.1483	56507	2.10239	1519	0.0565156	82498	66577	2.47705	0	0	15921	0.592353	415586	15.4622	125879	4.68343	0	0	6385
26Dn1_C08	RS1SS-15080502	RM165049	26	DCX-		2.07067e+06	1440423	69.5632	987447	47.6874	44505	2.14931	1003	0.0484385	75750	64448	3.11243	0	0	11302	0.545814	253902	12.2618	77816	3.75802	0	0	6678
26Dn1_C09	RS1SS-15080502	RM165049	26	DCX-		2.12614e+06	1520908	71.5336	855187	40.2224	69879	3.28665	1005	0.0472687	88390	82102	3.86154	0	0	6288	0.295747	398624	18.7487	107823	5.07129	0	0	6559
26Dn1_C10	RS1SS-15080502	RM165049	26	DCX-		1.56855e+06	1088564	69.3995	781644	49.8323	30867	1.96787	1110	0.0707661	52592	45501	2.90084	0	0	7091	0.452074	186206	11.8712	36145	2.30436	0	0	7387
26Dn1_C11	RS1SS-15080502	RM165049	26	DCX-		1.3971e+06	967278	69.2347	676809	48.4439	54299	3.88655	1002	0.07172	39239	32709	2.34121	0	0	6530	0.467397	170843	12.2284	25086	1.79558	0	0	7185
26Dn1_D01	RS1SS-15080502	RM165049	26	DCX-		788199	528170	67.0097	363488	46.1163	12592	1.59757	221	0.0280386	29448	24127	3.06103	0	0	5321	0.675083	87147	11.0565	35274	4.47526	0	0	4814
26Dn1_D02	RS1SS-15080502	RM165049	26	DCX-		1.20323e+06	821639	68.2864	599837	49.8524	30293	2.51765	780	0.0648257	33707	26240	2.1808	0	0	7467	0.620582	123998	10.3055	33023	2.74454	1	0.831099	6218
26Dn1_D03	RS1SS-15080502	RM165049	26	DCX-		1.35798e+06	927768	68.3196	576505	42.4531	39090	2.87854	1550	0.11414	36431	29315	2.15872	0	0	7116	0.524013	209721	15.4436	64471	4.74756	0	0	5643
26Dn1_D04	RS1SS-15080502	RM165049	26	DCX-		1.15721e+06	789602	68.2331	550762	47.5938	18422	1.59193	1130	0.0976484	42658	36741	3.17496	0	0	5917	0.511315	144013	12.4448	32617	2.81858	0	0	6296
26Dn1_D05	RS1SS-15080502	RM165049	26	DCX-		2.05467e+06	1440262	70.097	1042702	50.7479	40615	1.97672	1494	0.0727124	57268	46714	2.27355	0	0	10554	0.513659	247477	12.0446	50705	2.46779	1	0.486696	7448
26Dn1_D06	RS1SS-15080502	RM165049	26	DCX-		1.69297e+06	1179144	69.6495	866889	51.2053	46872	2.76863	1665	0.098348	40243	30657	1.81084	0	0	9586	0.566225	175766	10.3821	47709	2.81807	0	0	6533
26Dn1_D07	RS1SS-15080502	RM165049	26	DCX-		2.99923e+06	2156275	71.8944	1367379	45.5911	23324	0.777667	272	0.00906901	85371	71133	2.37171	0	0	14238	0.474723	523785	17.464	156143	5.20611	1	0.333419	6392
26Dn1_D08	RS1SS-15080502	RM165049	26	DCX-		2.78769e+06	2003361	71.8646	1327732	47.6284	87316	3.1322	2156	0.0773401	90247	77144	2.76731	0	0	13103	0.470031	415873	14.9182	80037	2.87109	0	0	7165
26Dn1_D09	RS1SS-15080502	RM165049	26	DCX-		3.84102e+06	2813738	73.2551	1685631	43.885	88415	2.30187	1518	0.0395208	90280	80400	2.0932	0	0	9880	0.257224	709177	18.4633	238717	6.21495	0	0	6484
26Dn1_D10	RS1SS-15080502	RM165049	26	DCX-		1.93688e+06	1377349	71.1117	891646	46.0352	19625	1.01323	942	0.0486349	65770	57202	2.95331	0	0	8568	0.442361	330382	17.0574	68984	3.5616	0	0	6556
26Dn1_D11	RS1SS-15080502	RM165049	26	DCX-		2.30879e+06	1636477	70.8802	1040306	45.0584	60136	2.60465	1829	0.0792189	71721	61062	2.64476	0	0	10659	0.46167	401574	17.3932	60911	2.63822	0	0	6716
26Dn1_E01	RS1SS-15080502	RM165049	26	DCX-		1.01078e+06	667269	66.0152	458976	45.4081	17661	1.74726	468	0.0463009	39155	32225	3.18813	0	0	6930	0.685609	122905	12.1594	28104	2.78043	0	0	6033
26Dn1_E02	RS1SS-15080502	RM165049	26	DCX-		841387	572712	68.0676	418886	49.7852	13168	1.56503	595	0.0707166	23550	19297	2.29347	0	0	4253	0.505475	82375	9.79038	34138	4.05735	0	0	5869
26Dn1_E03	RS1SS-15080502	RM165049	26	DCX-		1.55097e+06	1062692	68.518	689992	44.4878	67130	4.32827	1885	0.121537	42397	33341	2.14969	0	0	9056	0.583894	190987	12.3141	70301	4.53272	0	0	6022
26Dn1_E04	RS1SS-15080502	RM165049	26	DCX-		1.24427e+06	852699	68.5303	630900	50.7046	25357	2.03791	548	0.044042	31273	22156	1.78065	0	0	9117	0.732721	120836	9.71143	43785	3.51894	0	0	6335
26Dn1_E05	RS1SS-15080502	RM165049	26	DCX-		1.05127e+06	697146	66.3147	509051	48.4225	17117	1.62822	525	0.0499397	32869	27370	2.60352	0	0	5499	0.523082	119308	11.349	18276	1.73847	0	0	7679
26Dn1_E06	RS1SS-15080502	RM165049	26	DCX-		1.53981e+06	1058935	68.7706	806580	52.3819	32468	2.10857	834	0.0541626	42272	33238	2.15858	0	0	9034	0.586697	142801	9.27395	33980	2.20677	0	0	7241
26Dn1_E07	RS1SS-15080502	RM165049	26	DCX-		1.4982e+06	1001779	66.8655	758961	50.6582	15097	1.00768	675	0.0450541	44091	33907	2.26318	0	0	10184	0.679749	101739	6.79075	81216	5.42091	0	0	5074
26Dn1_E08	RS1SS-15080502	RM165049	26	DCX-		1.64127e+06	1152468	70.2183	746174	45.4633	61236	3.73102	554	0.0337544	39217	31598	1.92522	0	0	7619	0.464215	225758	13.7551	79529	4.84559	0	0	5830
26Dn1_E09	RS1SS-15080502	RM165049	26	DCX-		1.80196e+06	1280827	71.0796	812553	45.0927	37249	2.06714	1442	0.0800239	57610	50070	2.77864	0	0	7540	0.418433	304292	16.8867	67681	3.75596	0	0	6474
26Dn1_E10	RS1SS-15080502	RM165049	26	DCX-		819733	550459	67.151	366147	44.6666	15517	1.89293	458	0.0558719	31487	27597	3.36659	0	0	3890	0.474545	110543	13.4853	26307	3.20922	0	0	6194
26Dn1_E11	RS1SS-15080502	RM165049	26	DCX-		1.14306e+06	776467	67.9289	502894	43.9955	39692	3.47244	789	0.0690253	53841	45802	4.00697	0	0	8039	0.703288	155077	13.5668	24174	2.11485	0	0	6371
26Dn1_F01	RS1SS-15080502	RM165049	26	DCX-		744224	493079	66.2541	334433	44.9371	13984	1.879	124	0.0166616	25131	20012	2.68897	0	0	5119	0.68783	97480	13.0982	21927	2.94629	0	0	6269
26Dn1_F02	RS1SS-15080502	RM165049	26	DCX-		553119	373860	67.5913	290130	52.4535	15514	2.80482	259	0.0468254	14821	11184	2.02199	0	0	3637	0.657544	45494	8.225	7642	1.38162	0	0	6238
26Dn1_F03	RS1SS-15080502	RM165049	26	DCX-		553487	363215	65.6231	248273	44.8562	12891	2.32905	548	0.0990087	14366	11309	2.04323	0	0	3057	0.552317	67105	12.124	20032	3.61924	0	0	5454
26Dn1_F04	RS1SS-15080502	RM165049	26	DCX-		534503	354244	66.2754	236127	44.1769	8590	1.6071	258	0.0482691	14108	11179	2.09147	0	0	2929	0.547985	72126	13.494	23035	4.30961	0	0	5217
26Dn1_F05	RS1SS-15080502	RM165049	26	DCX-		479108	318735	66.5267	210835	44.0057	6902	1.44059	401	0.0836971	18305	15407	3.21576	0	0	2898	0.604874	67428	14.0736	14864	3.10243	0	0	5563
26Dn1_F06	RS1SS-15080502	RM165049	26	DCX-		682834	457794	67.0433	303185	44.401	14112	2.06668	258	0.0377837	27304	23397	3.42646	0	0	3907	0.572175	92276	13.5137	20659	3.02548	0	0	5812
26Dn1_F07	RS1SS-15080502	RM165049	26	DCX-		1.81231e+06	1285245	70.9175	914538	50.4626	35754	1.97284	1086	0.0599235	59585	50549	2.7892	0	0	9036	0.49859	234449	12.9365	39833	2.19791	0	0	7586
26Dn1_F08	RS1SS-15080502	RM165049	26	DCX-		1.51924e+06	1076990	70.89	638170	42.0058	54237	3.57	1815	0.119467	59047	52556	3.45936	0	0	6491	0.427253	234690	15.4478	89031	5.86023	0	0	5776
26Dn1_F09	RS1SS-15080502	RM165049	26	DCX-		1.5193e+06	1091045	71.8123	678155	44.636	28298	1.86257	611	0.0402159	38314	33897	2.23109	0	0	4417	0.290726	257635	16.9575	88032	5.79424	0	0	5914
26Dn1_F10	RS1SS-15080502	RM165049	26	DCX-		1.16835e+06	820071	70.1902	545010	46.6476	40424	3.45991	1199	0.102623	34234	29684	2.54067	0	0	4550	0.389436	144377	12.3573	54827	4.69267	0	0	6064
26Dn1_F11	RS1SS-15080502	RM165049	26	DCX-		1.72111e+06	1180396	68.5833	705247	40.9762	38212	2.22019	1266	0.0735571	56413	50634	2.94194	0	0	5779	0.335771	334076	19.4105	45182	2.62516	0	0	6666
26Dn1_G01	RS1SS-15080502	RM165049	26	DCX-		1.46752e+06	1002624	68.3211	704115	47.98	45445	3.09673	1948	0.132741	41206	28938	1.9719	0	0	12268	0.83597	146802	10.0034	63108	4.30033	0	0	5577
26Dn1_G02	RS1SS-15080502	RM165049	26	DCX-		1.48254e+06	1011469	68.2254	705167	47.5648	40852	2.75554	1839	0.124044	37039	27072	1.82605	0	0	9967	0.672292	179946	12.1377	46626	3.14501	0	0	6512
26Dn1_G03	RS1SS-15080502	RM165049	26	DCX-		1.37769e+06	924029	67.0711	598835	43.4668	24562	1.78285	693	0.0503018	48304	39565	2.87185	0	0	8739	0.634325	196564	14.2677	55071	3.99736	0	0	6273
26Dn1_G04	RS1SS-15080502	RM165049	26	DCX-		1.93361e+06	1318497	68.1884	919599	47.5587	57063	2.95111	844	0.0436489	66474	53662	2.77522	0	0	12812	0.662595	208065	10.7604	66452	3.43668	0	0	6535
26Dn1_G05	RS1SS-15080502	RM165049	26	DCX-		849217	567296	66.8022	408490	48.1019	12333	1.45228	565	0.0665319	21967	15938	1.87679	0	0	6029	0.709948	94015	11.0708	29926	3.52395	0	0	5879
26Dn1_G06	RS1SS-15080502	RM165049	26	DCX-		1.01441e+06	689591	67.9792	482005	47.5156	24940	2.45856	582	0.057373	38110	32573	3.21101	0	0	5537	0.545832	114159	11.2537	29795	2.93716	0	0	5956
26Dn1_G07	RS1SS-15080502	RM165049	26	DCX-		1.12659e+06	787022	69.859	523667	46.4826	20381	1.80909	657	0.0583177	40489	33671	2.98876	0	0	6818	0.605191	158098	14.0334	43730	3.88164	0	0	6051
26Dn1_G08	RS1SS-15080502	RM165049	26	DCX-		1.21874e+06	846827	69.4836	523957	42.9915	29849	2.44916	1666	0.136698	41320	34916	2.86492	0	0	6404	0.525459	195161	16.0133	54874	4.5025	0	0	5905
26Dn1_G09	RS1SS-15080502	RM165049	26	DCX-		1.62663e+06	1140264	70.0997	724348	44.5305	25325	1.5569	709	0.043587	59693	51200	3.14761	0	0	8493	0.522122	274465	16.8732	55724	3.42573	0	0	6931
26Dn1_G10	RS1SS-15080502	RM165049	26	DCX-		1.35335e+06	946429	69.9323	719685	53.178	16337	1.20715	283	0.0209111	35910	29579	2.18561	0	0	6331	0.467802	138238	10.2145	35976	2.65829	0	0	6823
26Dn1_G11	RS1SS-15080502	RM165049	26	DCX-		1.12999e+06	762319	67.4622	523694	46.3449	35396	3.13241	940	0.0831863	36349	29362	2.59842	0	0	6987	0.618322	152096	13.4599	13844	1.22514	0	0	6604
26Dn1_H01	RS1SS-15080502	RM165049	26	DCX-		1.54125e+06	1041821	67.596	679213	44.069	57817	3.75131	1703	0.110495	55558	46690	3.02936	0	0	8868	0.575378	184921	11.9981	62609	4.06223	0	0	6051
26Dn1_H02	RS1SS-15080502	RM165049	26	DCX-		1.06071e+06	728007	68.6342	556931	52.5057	43351	4.087	742	0.0699535	22792	16926	1.59573	0	0	5866	0.553028	77803	7.33502	26388	2.48778	0	0	7062
26Dn1_H03	RS1SS-15080502	RM165049	26	DCX-		903978	632880	70.0106	501551	55.4827	44158	4.88485	747	0.0826348	19838	13457	1.48864	0	0	6381	0.70588	25303	2.79907	41283	4.56682	0	0	4595
26Dn1_H04	RS1SS-15080502	RM165049	26	DCX-		494130	319143	64.5868	142276	28.7932	3943	0.797968	21	0.00424989	28442	21347	4.32012	0	0	7095	1.43586	99575	20.1516	44886	9.08384	0	0	5335
26Dn1_H05	RS1SS-15080502	RM165049	26	DCX-		2.27109e+06	1575217	69.3597	1233787	54.3259	29386	1.29392	3086	0.135882	48340	34971	1.53984	0	0	13369	0.588661	194283	8.55463	66335	2.92085	0	0	6771
26Dn1_H06	RS1SS-15080502	RM165049	26	DCX-		2.03038e+06	1406792	69.287	1107580	54.5502	4362	0.214836	300	0.0147755	59440	49609	2.44333	0	0	9831	0.484194	171359	8.43973	63751	3.13985	0	0	6437
26Dn1_H07	RS1SS-15080502	RM165049	26	DCX-		2.33335e+06	1601197	68.6222	1034334	44.3282	63247	2.71056	1457	0.0624424	67920	52974	2.2703	0	0	14946	0.640538	297817	12.7635	136420	5.84653	2	0.857136	5999
26Dn1_H08	RS1SS-15080502	RM165049	26	DCX-		2.57388e+06	1805924	70.1634	1284008	49.886	83478	3.24327	1093	0.042465	75188	57829	2.24676	0	0	17359	0.674429	254814	9.89999	107343	4.17047	0	0	6931
26Dn1_H09	RS1SS-15080502	RM165049	26	DCX-		1.77347e+06	1225307	69.0911	816904	46.0625	33843	1.9083	707	0.0398654	55749	44632	2.51665	0	0	11117	0.626851	230963	13.0232	87141	4.9136	0	0	6084
26Dn1_H10	RS1SS-15080502	RM165049	26	DCX-		1.80579e+06	1245946	68.9974	896804	49.6627	87968	4.87145	1928	0.106768	44167	34868	1.9309	0	0	9299	0.514955	173944	9.63258	41135	2.27795	0	0	7700
26Dn1_H11	RS1SS-15080502	RM165049	26	DCX-		1.71656e+06	1181632	68.8373	826703	48.1605	35093	2.04438	1231	0.0717133	69859	54142	3.1541	0	0	15717	0.915611	190557	11.1011	58189	3.38987	0	0	5775
54Dp1_A01	RS1SS-15080503	RM165051	54	DCX+		1.03615e+06	704926	68.0332	547960	52.8842	58442	5.6403	2818	0.271968	33296	18652	1.80012	0	0	14644	1.41331	51889	5.00786	10521	1.01539	0	0	6874
54Dp1_A02	RS1SS-15080503	RM165051	54	DCX+		798645	538680	67.4492	387420	48.5096	68598	8.5893	3262	0.408442	24216	13697	1.71503	0	0	10519	1.31711	47330	5.92629	7854	0.983415	0	0	7624
54Dp1_A03	RS1SS-15080503	RM165051	54	DCX+		850167	542385	63.7975	377254	44.3741	54667	6.43015	2077	0.244305	27387	16114	1.89539	0	0	11273	1.32598	63861	7.51159	17139	2.01596	0	0	5924
54Dp1_A04	RS1SS-15080503	RM165051	54	DCX+		868972	576169	66.3046	431725	49.6822	38762	4.46067	2693	0.309906	37380	25346	2.91678	0	0	12034	1.38485	57866	6.65913	7743	0.891052	0	0	7964
54Dp1_A05	RS1SS-15080503	RM165051	54	DCX+		815431	549424	67.3784	428458	52.5438	40863	5.01122	1705	0.209092	23819	13417	1.64539	0	0	10402	1.27564	44824	5.49697	9755	1.1963	0	0	7263
54Dp1_A06	RS1SS-15080503	RM165051	54	DCX+		862187	572521	66.4034	408584	47.3893	56149	6.5124	2448	0.283929	32084	19487	2.26018	0	0	12597	1.46105	62224	7.217	11032	1.27954	0	0	6990
54Dp1_A07	RS1SS-15080503	RM165051	54	DCX+		646889	438195	67.7388	342549	52.9533	29256	4.52257	1585	0.245019	20378	11377	1.75872	0	0	9001	1.39143	39329	6.07971	5098	0.788079	0	0	8020
54Dp1_A08	RS1SS-15080503	RM165051	54	DCX+		535683	350428	65.417	255783	47.7489	32029	5.97909	1701	0.317538	18055	10861	2.0275	0	0	7194	1.34296	36966	6.90072	5894	1.10028	0	0	7049
54Dp1_A09	RS1SS-15080503	RM165051	54	DCX+		463825	305311	65.8246	221465	47.7476	17888	3.85663	1180	0.254406	17569	10962	2.36339	0	0	6607	1.42446	40219	8.67116	6990	1.50703	0	0	6442
54Dp1_A10	RS1SS-15080503	RM165051	54	DCX+		404818	245497	60.6439	170853	42.2049	16245	4.01292	586	0.144757	11774	7779	1.92161	0	0	3995	0.986864	39899	9.85605	6140	1.51673	0	0	5685
54Dp1_A11	RS1SS-15080503	RM165051	54	DCX+		455682	304616	66.8484	235560	51.694	32609	7.15609	453	0.0994115	13580	6983	1.53243	0	0	6597	1.44772	20261	4.44631	2153	0.472479	0	0	7008
54Dp1_B01	RS1SS-15080503	RM165051	54	DCX+		941019	634296	67.4052	466812	49.6071	64948	6.90188	3063	0.325498	32479	19617	2.08466	0	0	12862	1.36682	58187	6.1834	8807	0.9359	0	0	7784
54Dp1_B02	RS1SS-15080503	RM165051	54	DCX+		526571	174085	33.0601	1128	0.214216	13	0.0024688	0	0	1557	260	0.049376	0	0	1297	0.24631	9158	1.73918	162229	30.8086	0	0	653
54Dp1_B03	RS1SS-15080503	RM165051	54	DCX+		890352	592770	66.577	407339	45.7503	100703	11.3105	8508	0.955577	30618	8187	0.919524	0	0	22431	2.51934	33575	3.77098	12027	1.35081	0	0	4778
54Dp1_B04	RS1SS-15080503	RM165051	54	DCX+		1.04856e+06	715942	68.2785	530893	50.6306	82486	7.86659	2340	0.223163	35034	14794	1.41089	0	0	20240	1.93026	55962	5.33703	9227	0.879968	0	0	5642
54Dp1_B05	RS1SS-15080503	RM165051	54	DCX+		909748	603459	66.3326	452008	49.685	38040	4.18138	542	0.0595769	33976	22335	2.45508	0	0	11641	1.27959	64994	7.14418	13899	1.52779	0	0	7094
54Dp1_B06	RS1SS-15080503	RM165051	54	DCX+		799833	522514	65.3279	380688	47.5959	15656	1.95741	1480	0.185039	31108	20088	2.51152	0	0	11020	1.37779	77187	9.65039	16395	2.0498	0	0	6237
54Dp1_B07	RS1SS-15080503	RM165051	54	DCX+		1.02509e+06	687099	67.0279	483653	47.1813	66907	6.52691	2497	0.243587	38916	24744	2.41383	0	0	14172	1.38251	83044	8.10111	12082	1.17862	0	0	7298
54Dp1_B08	RS1SS-15080503	RM165051	54	DCX+		1.21775e+06	806347	66.2164	565108	46.4061	76275	6.26363	3928	0.322563	41780	24754	2.03277	0	0	17026	1.39816	98854	8.11779	20402	1.67539	0	0	6929
54Dp1_B09	RS1SS-15080503	RM165051	54	DCX+		968498	646841	66.7881	440488	45.4816	68629	7.08613	4275	0.441405	42760	28742	2.96769	0	0	14018	1.4474	74710	7.71401	15979	1.64987	0	0	6307
54Dp1_B10	RS1SS-15080503	RM165051	54	DCX+		960191	651390	67.8397	503520	52.4396	53798	5.60285	3181	0.331288	33002	18173	1.89264	0	0	14829	1.54438	50166	5.22459	7723	0.804319	0	0	7508
54Dp1_B11	RS1SS-15080503	RM165051	54	DCX+		917123	615107	67.0692	460204	50.1791	62822	6.8499	2585	0.28186	31989	16592	1.80914	0	0	15397	1.67884	48863	5.32785	8644	0.942512	0	0	7595
54Dp1_C01	RS1SS-15080503	RM165051	54	DCX+		559875	378269	67.5632	290425	51.8732	32386	5.78451	1938	0.346149	19411	10367	1.85166	0	0	9044	1.61536	30173	5.38924	3936	0.703015	0	0	7643
54Dp1_C02	RS1SS-15080503	RM165051	54	DCX+		1.02609e+06	705038	68.7109	519573	50.636	72459	7.06164	3865	0.376671	37155	24326	2.37074	0	0	12829	1.25028	62079	6.05003	9907	0.965507	0	0	7788
54Dp1_C03	RS1SS-15080503	RM165051	54	DCX+		1.52707e+06	1053287	68.9744	724869	47.468	87059	5.70105	4105	0.268816	66099	48255	3.15997	0	0	17844	1.16851	138186	9.0491	32969	2.15897	0	0	7208
54Dp1_C04	RS1SS-15080503	RM165051	54	DCX+		1.21285e+06	845401	69.7038	632498	52.1498	57521	4.74264	3504	0.288907	39434	25448	2.0982	0	0	13986	1.15315	94216	7.76816	18228	1.50291	0	0	8059
54Dp1_C05	RS1SS-15080503	RM165051	54	DCX+		1.56901e+06	1049487	66.8884	679964	43.3371	59063	3.76435	4652	0.296492	67345	52392	3.33917	0	0	14953	0.953021	183148	11.6728	55315	3.52547	0	0	5990
54Dp1_C06	RS1SS-15080503	RM165051	54	DCX+		1.25524e+06	855922	68.1882	563577	44.8981	78102	6.2221	3380	0.269272	43927	28876	2.30045	0	0	15051	1.19906	143428	11.4264	23508	1.8728	0	0	6968
54Dp1_C07	RS1SS-15080503	RM165051	54	DCX+		1.29141e+06	885980	68.6055	630305	48.8074	36880	2.85579	1256	0.0972579	43281	29393	2.27604	0	0	13888	1.07541	149196	11.5529	25062	1.94067	0	0	7076
54Dp1_C08	RS1SS-15080503	RM165051	54	DCX+		1.81505e+06	1251892	68.9728	884842	48.7502	110744	6.10142	3935	0.216798	55024	34326	1.89119	0	0	20698	1.14035	152975	8.42814	44372	2.44467	0	0	6541
54Dp1_C09	RS1SS-15080503	RM165051	54	DCX+		663172	459217	69.2455	329935	49.751	44826	6.75933	2780	0.419197	24042	14856	2.24014	0	0	9186	1.38516	50646	7.63693	6988	1.05372	0	0	7642
54Dp1_C10	RS1SS-15080503	RM165051	54	DCX+		563414	376826	66.8826	288032	51.1226	17163	3.04625	464	0.0823551	20660	12478	2.21471	0	0	8182	1.45222	43742	7.76374	6765	1.20072	0	0	6966
54Dp1_C11	RS1SS-15080503	RM165051	54	DCX+		517801	346871	66.9893	260558	50.3201	41764	8.06565	1424	0.275009	15010	6901	1.33275	0	0	8109	1.56605	26163	5.05272	1952	0.376979	0	0	7563
54Dp1_D01	RS1SS-15080503	RM165051	54	DCX+		654858	429100	65.5257	330619	50.4871	18270	2.78992	725	0.110711	22687	13934	2.12779	0	0	8753	1.33663	45900	7.00916	10899	1.66433	0	0	5979
54Dp1_D02	RS1SS-15080503	RM165051	54	DCX+		864907	587145	67.8853	424442	49.0737	45358	5.24426	1933	0.223492	28907	19234	2.22382	0	0	9673	1.11839	71618	8.28042	14887	1.72122	0	0	7043
54Dp1_D03	RS1SS-15080503	RM165051	54	DCX+		1.12584e+06	752382	66.8286	440408	39.1182	25234	2.24135	1123	0.0997479	56981	47122	4.1855	0	0	9859	0.875703	186502	16.5656	42134	3.74245	0	0	5861
54Dp1_D04	RS1SS-15080503	RM165051	54	DCX+		950992	654210	68.7924	487476	51.2597	54128	5.69174	1697	0.178445	25087	13840	1.45532	0	0	11247	1.18266	35472	3.73	50350	5.29447	0	0	4585
54Dp1_D05	RS1SS-15080503	RM165051	54	DCX+		2.13048e+06	1510542	70.9016	1061320	49.8161	140318	6.58623	5549	0.260458	62887	43471	2.04044	0	0	19416	0.911346	201891	9.47633	38577	1.81072	0	0	7603
54Dp1_D06	RS1SS-15080503	RM165051	54	DCX+		1.71963e+06	1189944	69.1976	822168	47.8107	80564	4.68495	2396	0.139332	60379	42886	2.4939	0	0	17493	1.01725	191626	11.1434	32811	1.90802	0	0	7179
54Dp1_D07	RS1SS-15080503	RM165051	54	DCX+		1.1667e+06	808448	69.2938	589045	50.4883	32133	2.75419	680	0.0582842	31105	16774	1.43774	0	0	14331	1.22834	50267	4.30849	105218	9.01846	0	0	3061
54Dp1_D08	RS1SS-15080503	RM165051	54	DCX+		2.17324e+06	1527048	70.2659	994067	45.7412	119373	5.49285	5914	0.272128	87542	65898	3.03224	0	0	21644	0.995931	259030	11.9191	61122	2.81248	0	0	7022
54Dp1_D09	RS1SS-15080503	RM165051	54	DCX+		1.26118e+06	879834	69.7626	577220	45.7682	35994	2.85399	1123	0.0890434	60766	47309	3.75116	0	0	13457	1.06701	164657	13.0558	40074	3.17749	0	0	5684
54Dp1_D10	RS1SS-15080503	RM165051	54	DCX+		938716	651078	69.3584	461262	49.1376	51004	5.43338	1702	0.181312	35381	22878	2.43716	0	0	12503	1.33193	89756	9.56157	11973	1.27547	0	0	7624
54Dp1_D11	RS1SS-15080503	RM165051	54	DCX+		632910	415281	65.6146	293783	46.4179	23404	3.69784	1342	0.212037	24244	16324	2.5792	0	0	7920	1.25136	60298	9.52711	12210	1.92919	0	0	6399
54Dp1_E01	RS1SS-15080503	RM165051	54	DCX+		1.84319e+06	1208671	65.575	889611	48.2647	91251	4.95071	5387	0.292265	71598	45372	2.4616	0	0	26226	1.42286	136222	7.39056	14602	0.792213	0	0	8173
54Dp1_E02	RS1SS-15080503	RM165051	54	DCX+		1.32688e+06	885896	66.7651	602257	45.3888	130769	9.85534	6561	0.494467	45178	25580	1.92782	0	0	19598	1.47699	81726	6.15924	19405	1.46245	0	0	6350
54Dp1_E03	RS1SS-15080503	RM165051	54	DCX+		1.40771e+06	962978	68.4073	725807	51.5594	83035	5.89858	4911	0.348864	46780	31052	2.20585	0	0	15728	1.11727	89175	6.33475	13270	0.942665	0	0	8500
54Dp1_E04	RS1SS-15080503	RM165051	54	DCX+		2.10166e+06	1408246	67.0064	1004216	47.782	77737	3.69884	4158	0.197844	69366	48660	2.31531	0	0	20706	0.985221	220267	10.4806	32502	1.54649	0	0	8298
54Dp1_E05	RS1SS-15080503	RM165051	54	DCX+		1.82952e+06	1263470	69.0603	943080	51.5481	73614	4.02369	2427	0.132658	64605	44491	2.43185	0	0	20114	1.09942	151772	8.29575	27972	1.52893	0	0	7266
54Dp1_E06	RS1SS-15080503	RM165051	54	DCX+		1.37152e+06	940993	68.6093	645966	47.0984	84791	6.18225	3250	0.236963	44754	30326	2.21112	0	0	14428	1.05197	141380	10.3082	20852	1.52035	0	0	7835
54Dp1_E07	RS1SS-15080503	RM165051	54	DCX+		2.10536e+06	1481727	70.3789	1076808	51.1461	115413	5.48187	4980	0.236539	72440	54521	2.58963	0	0	17919	0.851114	183846	8.73229	28240	1.34134	0	0	7722
54Dp1_E08	RS1SS-15080503	RM165051	54	DCX+		2.70716e+06	1915172	70.7448	1321489	48.8147	109213	4.03423	6859	0.253366	104085	78299	2.8923	0	0	25786	0.952513	315964	11.6714	57562	2.12629	0	0	7404
54Dp1_E09	RS1SS-15080503	RM165051	54	DCX+		1.74684e+06	1239970	70.9835	879152	50.3281	84078	4.81314	2598	0.148726	57554	39819	2.27949	0	0	17735	1.01526	186118	10.6545	30470	1.74429	0	0	7288
54Dp1_E10	RS1SS-15080503	RM165051	54	DCX+		1.52954e+06	1055955	69.0373	773404	50.5644	70293	4.59569	3429	0.224185	47905	29359	1.91946	0	0	18546	1.21252	141348	9.2412	19576	1.27986	0	0	7653
54Dp1_E11	RS1SS-15080503	RM165051	54	DCX+		1.34369e+06	907722	67.5543	673935	50.1555	74701	5.55938	4365	0.324851	57426	38108	2.83607	0	0	19318	1.43768	84372	6.27912	12923	0.961753	0	0	7363
54Dp1_F01	RS1SS-15080503	RM165051	54	DCX+		2.24843e+06	1476430	65.6648	1016816	45.2233	107176	4.7667	5063	0.225179	91310	61940	2.75481	0	0	29370	1.30624	226208	10.0607	29857	1.3279	0	0	8192
54Dp1_F02	RS1SS-15080503	RM165051	54	DCX+		2.90961e+06	1941402	66.7239	1323546	45.4888	182565	6.27456	9394	0.322862	120013	66353	2.28048	0	0	53660	1.84424	247837	8.51789	58047	1.99501	0	0	6485
54Dp1_F03	RS1SS-15080503	RM165051	54	DCX+		4.28422e+06	2980353	69.5658	2101741	49.0577	114932	2.68268	5413	0.126347	174437	114563	2.67407	0	0	59874	1.39755	493100	11.5097	90730	2.11777	0	0	9736
54Dp1_F04	RS1SS-15080503	RM165051	54	DCX+		3.23512e+06	2260759	69.8817	1421607	43.9429	258496	7.9903	7871	0.243298	133034	101223	3.12888	0	0	31811	0.983302	362306	11.1991	77445	2.39388	0	0	7295
54Dp1_F05	RS1SS-15080503	RM165051	54	DCX+		2.73001e+06	1912481	70.0541	1422896	52.1206	144197	5.28193	6644	0.243369	85647	50154	1.83714	0	0	35493	1.30011	219314	8.03346	33783	1.23747	0	0	7284
54Dp1_F06	RS1SS-15080503	RM165051	54	DCX+		2.42963e+06	1708473	70.3183	1166737	48.0213	114819	4.72579	4821	0.198426	100978	77205	3.17765	0	0	23773	0.978463	277810	11.4343	43308	1.7825	0	0	7340
54Dp1_F07	RS1SS-15080503	RM165051	54	DCX+		2.32963e+06	1632519	70.0763	1110420	47.6651	57998	2.48958	2557	0.10976	94442	77345	3.32005	0	0	17097	0.733893	321402	13.7963	45700	1.96168	0	0	7187
54Dp1_F08	RS1SS-15080503	RM165051	54	DCX+		3.17881e+06	2222338	69.9111	1374252	43.2317	99778	3.13885	3549	0.111646	116766	93615	2.94497	0	0	23151	0.728292	514838	16.196	113155	3.55967	0	0	6139
54Dp1_F09	RS1SS-15080503	RM165051	54	DCX+		3.00221e+06	2138206	71.2211	1486402	49.5103	97984	3.26373	1798	0.0598892	91546	68737	2.28955	0	0	22809	0.75974	393368	13.1026	67108	2.23529	0	0	6939
54Dp1_F10	RS1SS-15080503	RM165051	54	DCX+		1.94709e+06	1360496	69.8733	907820	46.6244	107403	5.51608	2478	0.127267	74897	53899	2.76818	0	0	20998	1.07843	232032	11.9169	35866	1.84203	0	0	6878
54Dp1_F11	RS1SS-15080503	RM165051	54	DCX+		2.05475e+06	1387819	67.542	961628	46.8003	33096	1.61071	1439	0.0700329	84577	62497	3.04159	0	0	22080	1.07458	265497	12.9211	41582	2.0237	0	0	7135
54Dp1_G01	RS1SS-15080503	RM165051	54	DCX+		1.59961e+06	1073265	67.0953	801445	50.1024	72735	4.54704	3822	0.238933	56060	35684	2.23079	0	0	20376	1.27381	112671	7.04364	26532	1.65865	0	0	5855
54Dp1_G02	RS1SS-15080503	RM165051	54	DCX+		1.06599e+06	718280	67.3817	530526	49.7685	73240	6.87063	2964	0.278052	39454	25192	2.36325	0	0	14262	1.33791	63131	5.9223	8965	0.841004	0	0	7854
54Dp1_G03	RS1SS-15080503	RM165051	54	DCX+		962973	637514	66.2027	454561	47.2039	49482	5.13846	1826	0.189621	39802	24323	2.52582	0	0	15479	1.60742	77413	8.03896	14430	1.49848	0	0	6149
54Dp1_G04	RS1SS-15080503	RM165051	54	DCX+		1.8841e+06	1274393	67.6393	817549	43.392	148066	7.8587	5119	0.271694	70196	43447	2.30598	0	0	26749	1.41972	198754	10.549	34709	1.8422	0	0	7337
54Dp1_G05	RS1SS-15080503	RM165051	54	DCX+		1.1485e+06	776643	67.6221	547479	47.6689	34210	2.97866	3470	0.302132	46266	32911	2.86555	0	0	13355	1.16282	127358	11.089	17860	1.55507	0	0	6859
54Dp1_G06	RS1SS-15080503	RM165051	54	DCX+		2.35076e+06	1621897	68.9947	1160744	49.3775	64072	2.72559	2273	0.0966923	97929	68011	2.89315	0	0	29918	1.2727	252495	10.741	44384	1.88807	0	0	7551
54Dp1_G07	RS1SS-15080503	RM165051	54	DCX+		3.11398e+06	2204782	70.8026	1437567	46.1649	155589	4.99646	6322	0.20302	131300	103576	3.32616	0	0	27724	0.890306	409843	13.1614	64161	2.06041	0	0	8113
54Dp1_G08	RS1SS-15080503	RM165051	54	DCX+		2.49068e+06	1763412	70.8005	1102001	44.245	222302	8.92536	6062	0.243388	93769	70443	2.82827	0	0	23326	0.936533	320419	12.8647	18859	0.757184	0	0	10007
54Dp1_G09	RS1SS-15080503	RM165051	54	DCX+		1.66612e+06	1164029	69.8645	747611	44.8713	91048	5.46466	3751	0.225133	67795	52307	3.13944	0	0	15488	0.929582	217546	13.057	36278	2.17739	0	0	7116
54Dp1_G10	RS1SS-15080503	RM165051	54	DCX+		1.43857e+06	992507	68.9924	741715	51.5591	54038	3.75636	2887	0.200685	53654	32073	2.2295	0	0	21581	1.50017	121464	8.44336	18749	1.3033	0	0	6794
54Dp1_G11	RS1SS-15080503	RM165051	54	DCX+		1.46321e+06	953640	65.1747	664542	45.4169	59493	4.06594	2031	0.138805	43541	29369	2.00717	0	0	14172	0.968559	153750	10.5078	30283	2.06963	0	0	6197
54Dp1_H01	RS1SS-15080503	RM165051	54	DCX+		1.19844e+06	798260	66.6082	583150	48.6591	63891	5.33118	2678	0.223457	40934	23998	2.00244	0	0	16936	1.41317	92821	7.74515	14786	1.23377	0	0	7395
54Dp1_H02	RS1SS-15080503	RM165051	54	DCX+		679732	290447	42.7297	215794	31.7469	6114	0.899473	601	0.0884172	25024	10489	1.54311	0	0	14535	2.13834	36314	5.3424	6600	0.970971	0	0	6163
54Dp1_H03	RS1SS-15080503	RM165051	54	DCX+		935704	608197	64.9988	430290	45.9857	26395	2.82087	520	0.0555731	36060	24964	2.66794	0	0	11096	1.18584	97964	10.4695	16968	1.81339	0	0	6474
54Dp1_H04	RS1SS-15080503	RM165051	54	DCX+		1.21468e+06	787946	64.8686	546701	45.0078	30239	2.48946	1551	0.127688	44290	28430	2.34053	0	0	15860	1.30569	140242	11.5456	24923	2.05181	0	0	6672
54Dp1_H05	RS1SS-15080503	RM165051	54	DCX+		1.12102e+06	750920	66.9852	556975	49.6845	47128	4.20402	1570	0.140051	37740	23015	2.05303	0	0	14725	1.31353	89833	8.01348	17674	1.57659	0	0	6665
54Dp1_H06	RS1SS-15080503	RM165051	54	DCX+		1.38919e+06	926468	66.6915	612624	44.0995	112211	8.07747	4838	0.348262	49924	31725	2.28371	0	0	18199	1.31005	120802	8.69589	26069	1.87657	0	0	5967
54Dp1_H07	RS1SS-15080503	RM165051	54	DCX+		1.61756e+06	1080676	66.8088	745002	46.057	131686	8.141	5463	0.33773	57524	38572	2.38457	0	0	18952	1.17164	122102	7.54851	18899	1.16836	0	0	7193
54Dp1_H08	RS1SS-15080503	RM165051	54	DCX+		1.60549e+06	1089518	67.862	779123	48.5286	102414	6.37898	3329	0.207351	50212	33432	2.08235	0	0	16780	1.04516	131569	8.19494	22871	1.42455	0	0	6891
54Dp1_H09	RS1SS-15080503	RM165051	54	DCX+		1.56469e+06	1049374	67.0661	718178	45.8992	73859	4.72037	3582	0.228928	55881	34953	2.23387	0	0	20928	1.33752	172668	11.0353	25206	1.61093	0	0	6689
54Dp1_H10	RS1SS-15080503	RM165051	54	DCX+		1.24887e+06	818642	65.5505	554231	44.3785	89742	7.18585	6348	0.508299	42864	26027	2.08404	0	0	16837	1.34818	116558	9.33306	8899	0.712563	0	0	7606
54Dp1_H11	RS1SS-15080503	RM165051	54	DCX+		1.38012e+06	910084	65.9423	675854	48.9706	51906	3.76098	2468	0.178825	51652	30823	2.23336	0	0	20829	1.50922	105362	7.63426	22842	1.65507	0	0	7018
54Dn1_A01	RS1SS-15080504	RM165051	54	DCX-		311784	208672	66.9284	152766	48.9974	22960	7.36407	553	0.177366	8668	4234	1.35799	0	0	4434	1.42214	22420	7.19088	1305	0.418559	0	0	6683
54Dn1_A02	RS1SS-15080504	RM165051	54	DCX-		294149	193625	65.8255	137180	46.6363	1789	0.608196	79	0.0268572	12998	9300	3.16166	0	0	3698	1.25719	35487	12.0643	6092	2.07106	0	0	5980
54Dn1_A03	RS1SS-15080504	RM165051	54	DCX-		282628	187048	66.1817	129650	45.873	16989	6.01108	695	0.245906	10433	5190	1.83634	0	0	5243	1.85509	25724	9.10172	3557	1.25855	0	0	6195
54Dn1_A04	RS1SS-15080504	RM165051	54	DCX-		445901	303773	68.1257	231205	51.8512	22762	5.10472	817	0.183225	16397	8906	1.99731	0	0	7491	1.67997	28917	6.48508	3675	0.824175	0	0	8362
54Dn1_A05	RS1SS-15080504	RM165051	54	DCX-		400960	269398	67.1882	202392	50.4768	19024	4.74461	724	0.180566	14504	7021	1.75105	0	0	7483	1.86627	27766	6.92487	4988	1.24401	0	0	6584
54Dn1_A06	RS1SS-15080504	RM165051	54	DCX-		480713	324123	67.4255	226238	47.063	38864	8.08466	2427	0.504875	17769	7881	1.63944	0	0	9888	2.05695	31823	6.61996	7002	1.45659	0	0	6345
54Dn1_A07	RS1SS-15080504	RM165051	54	DCX-		342256	230948	67.4782	167667	48.9888	25702	7.50959	1142	0.333668	11696	5212	1.52284	0	0	6484	1.89449	21577	6.30435	3164	0.924454	0	0	7071
54Dn1_A08	RS1SS-15080504	RM165051	54	DCX-		288266	184770	64.0971	114496	39.7189	3548	1.23081	130	0.0450973	12055	8948	3.10408	0	0	3107	1.07782	45460	15.7702	9081	3.15022	0	0	5359
54Dn1_A09	RS1SS-15080504	RM165051	54	DCX-		155012	103277	66.6252	76128	49.1111	6090	3.92873	258	0.166439	6322	2745	1.77083	0	0	3577	2.30756	11881	7.66457	2598	1.676	0	0	5263
54Dn1_A10	RS1SS-15080504	RM165051	54	DCX-		165336	108826	65.821	74567	45.1002	9624	5.82086	450	0.272173	6018	3521	2.1296	0	0	2497	1.51026	14673	8.87464	3494	2.11327	0	0	5008
54Dn1_A11	RS1SS-15080504	RM165051	54	DCX-		243196	163986	67.4297	127984	52.626	12377	5.08932	619	0.254528	8348	3444	1.41614	0	0	4904	2.01648	10938	4.49761	3720	1.52963	0	0	5440
54Dn1_B01	RS1SS-15080504	RM165051	54	DCX-		2.4115e+06	1622018	67.2616	1159412	48.0784	24024	0.996224	799	0.0331328	130250	81995	3.40016	0	0	48255	2.00103	249254	10.336	58279	2.41671	0	0	6633
54Dn1_B02	RS1SS-15080504	RM165051	54	DCX-		1.92658e+06	1299297	67.4405	972843	50.4957	13524	0.701968	646	0.0335308	82414	52433	2.72155	0	0	29981	1.55617	197209	10.2362	32661	1.69528	0	0	7716
54Dn1_B03	RS1SS-15080504	RM165051	54	DCX-		2.09332e+06	1433900	68.4988	969532	46.3155	151694	7.24657	4352	0.207899	83941	45750	2.18552	0	0	38191	1.82442	178115	8.50872	46266	2.21017	0	0	6659
54Dn1_B04	RS1SS-15080504	RM165051	54	DCX-		343034	162460	47.3597	664	0.193567	1041	0.303468	269	0.0784179	1199	260	0.0757942	0	0	939	0.273734	4478	1.30541	154809	45.1293	0	0	451
54Dn1_B05	RS1SS-15080504	RM165051	54	DCX-		1.65624e+06	1131208	68.2998	815819	49.2573	120763	7.2914	5376	0.324591	56003	27842	1.68104	0	0	28161	1.7003	114817	6.93239	18430	1.11276	0	0	8219
54Dn1_B06	RS1SS-15080504	RM165051	54	DCX-		2.66041e+06	1833310	68.9109	1285896	48.3346	223624	8.40564	5868	0.220568	80953	41146	1.54661	0	0	39807	1.49628	194287	7.30291	42682	1.60434	0	0	7858
54Dn1_B07	RS1SS-15080504	RM165051	54	DCX-		2.82998e+06	1958354	69.2002	1403823	49.6053	103010	3.63995	4663	0.164771	105091	62827	2.22005	0	0	42264	1.49344	279622	9.88069	62145	2.19595	0	0	7462
54Dn1_B08	RS1SS-15080504	RM165051	54	DCX-		2.13825e+06	1477871	69.1159	996203	46.5897	226584	10.5967	8301	0.388215	73030	36366	1.70074	0	0	36664	1.71467	135611	6.34215	38142	1.7838	0	0	7124
54Dn1_B09	RS1SS-15080504	RM165051	54	DCX-		1.49592e+06	939264	62.7884	622367	41.6043	50556	3.3796	2186	0.146131	51649	31216	2.08674	0	0	20433	1.36592	181855	12.1567	30651	2.04897	0	0	6743
54Dn1_B10	RS1SS-15080504	RM165051	54	DCX-		2.1347e+06	1482044	69.4263	1053941	49.3718	147582	6.91347	5078	0.237879	70311	37694	1.76577	0	0	32617	1.52794	174882	8.19234	30250	1.41706	0	0	8182
54Dn1_B11	RS1SS-15080504	RM165051	54	DCX-		2.56999e+06	1757015	68.3665	1351652	52.5936	81628	3.17619	4743	0.184553	103149	43088	1.67658	0	0	60061	2.33701	160300	6.23737	55543	2.16121	0	0	6574
54Dn1_C01	RS1SS-15080504	RM165051	54	DCX-		1.31118e+06	887414	67.6806	686368	52.3473	41445	3.16089	1252	0.0954865	44694	34290	2.6152	0	0	10404	0.793484	98333	7.49958	15322	1.16857	0	0	8030
54Dn1_C02	RS1SS-15080504	RM165051	54	DCX-		1.27008e+06	876855	69.0391	684108	53.8632	74998	5.90496	4427	0.348559	46533	18306	1.44132	0	0	28227	2.22245	59049	4.64922	7740	0.609408	0	0	8415
54Dn1_C03	RS1SS-15080504	RM165051	54	DCX-		1.40214e+06	974861	69.5267	733771	52.3323	105324	7.51167	3195	0.227866	41492	18630	1.32868	0	0	22862	1.63051	77356	5.517	13723	0.978719	0	0	8229
54Dn1_C04	RS1SS-15080504	RM165051	54	DCX-		1.20488e+06	808371	67.0916	487517	40.462	142945	11.8639	8961	0.743728	59511	12716	1.05538	0	0	46795	3.8838	32065	2.66127	77372	6.42157	0	0	2379
54Dn1_C05	RS1SS-15080504	RM165051	54	DCX-		1.65117e+06	1152858	69.8206	842041	50.9966	138638	8.39634	7401	0.448227	50563	22184	1.34353	0	0	28379	1.71872	94476	5.72176	19739	1.19545	0	0	6710
54Dn1_C06	RS1SS-15080504	RM165051	54	DCX-		1.60175e+06	1107365	69.1347	833852	52.0588	130263	8.13254	4158	0.259591	50659	20191	1.26056	0	0	30468	1.90217	77338	4.82834	11095	0.69268	0	0	8710
54Dn1_C07	RS1SS-15080504	RM165051	54	DCX-		1.82924e+06	1206421	65.952	829475	45.3453	40287	2.20239	1600	0.087468	81097	40268	2.20135	0	0	40829	2.23202	221699	12.1197	32263	1.76374	0	0	8019
54Dn1_C08	RS1SS-15080504	RM165051	54	DCX-		2.17986e+06	1512461	69.3834	1178120	54.0457	16331	0.749177	669	0.0306901	97137	59786	2.74265	0	0	37351	1.71346	185294	8.50027	34910	1.60148	0	0	8036
54Dn1_C09	RS1SS-15080504	RM165051	54	DCX-		1.35468e+06	933756	68.928	630342	46.5306	74360	5.4891	2140	0.15797	53567	30470	2.24923	0	0	23097	1.70497	140698	10.386	32649	2.41008	0	0	6468
54Dn1_C10	RS1SS-15080504	RM165051	54	DCX-		1.60306e+06	1124837	70.1679	825899	51.52	109772	6.84764	2826	0.176287	50305	23403	1.45989	0	0	26902	1.67816	115035	7.17595	21000	1.30999	0	0	7449
54Dn1_C11	RS1SS-15080504	RM165051	54	DCX-		1.47343e+06	1009472	68.5115	703275	47.7303	121627	8.25466	3455	0.234486	48153	23553	1.59851	0	0	24600	1.66957	106793	7.2479	26169	1.77606	0	0	6860
54Dn1_D01	RS1SS-15080504	RM165051	54	DCX-		1.94724e+06	1355496	69.611	980529	50.3547	169764	8.71817	4854	0.249275	73968	33130	1.70138	0	0	40838	2.09722	112663	5.78577	13718	0.704483	0	0	9366
54Dn1_D02	RS1SS-15080504	RM165051	54	DCX-		1.69717e+06	1203736	70.9262	893458	52.6441	164396	9.6865	4961	0.292311	51607	21825	1.28597	0	0	29782	1.75481	80435	4.73937	8879	0.523166	0	0	9153
54Dn1_D03	RS1SS-15080504	RM165051	54	DCX-		1.51494e+06	1023850	67.5834	696843	45.998	16737	1.10479	373	0.0246214	64403	43576	2.87641	0	0	20827	1.37477	206412	13.6251	39082	2.57977	0	0	6375
54Dn1_D04	RS1SS-15080504	RM165051	54	DCX-		549177	308572	56.1881	43403	7.90328	43854	7.9854	140	0.0254927	70902	6426	1.17011	0	0	64476	11.7405	64672	11.7762	85601	15.5871	0	0	2321
54Dn1_D05	RS1SS-15080504	RM165051	54	DCX-		1.74608e+06	1218680	69.7953	974227	55.7952	39256	2.24824	1788	0.102401	76672	43286	2.47904	0	0	33386	1.91206	111731	6.39897	15006	0.859412	0	0	9138
54Dn1_D06	RS1SS-15080504	RM165051	54	DCX-		1.70098e+06	1178697	69.2954	820333	48.2272	165541	9.73212	8328	0.489601	60005	29023	1.70626	0	0	30982	1.82143	102632	6.03372	21858	1.28503	0	0	7435
54Dn1_D07	RS1SS-15080504	RM165051	54	DCX-		2.00207e+06	1381961	69.0265	958465	47.8736	160054	7.99441	8616	0.430354	70311	31918	1.59425	0	0	38393	1.91766	160777	8.03052	23738	1.18567	0	0	8200
54Dn1_D08	RS1SS-15080504	RM165051	54	DCX-		1.93066e+06	1239945	64.2239	700881	36.3027	19931	1.03234	985	0.0510188	118301	94260	4.88227	0	0	24041	1.24522	333390	17.2682	66457	3.44219	0	0	6238
54Dn1_D09	RS1SS-15080504	RM165051	54	DCX-		2.03555e+06	1415778	69.5526	942992	46.3262	117581	5.77638	2396	0.117708	80370	58434	2.87067	0	0	21936	1.07765	250038	12.2836	22401	1.10049	0	0	9363
54Dn1_D10	RS1SS-15080504	RM165051	54	DCX-		1.70701e+06	1193027	69.8897	881009	51.6111	118835	6.96157	4574	0.267953	63138	30009	1.75798	0	0	33129	1.94076	108327	6.346	17144	1.00433	0	0	8527
54Dn1_D11	RS1SS-15080504	RM165051	54	DCX-		444154	308830	69.5323	201775	45.4291	42081	9.47443	913	0.20556	18028	10354	2.33118	0	0	7674	1.72778	36908	8.30974	9125	2.05447	0	0	5736
54Dn1_E01	RS1SS-15080504	RM165051	54	DCX-		640290	377676	58.9851	159388	24.8931	25924	4.04879	1014	0.158366	50937	29815	4.65648	0	0	21122	3.29882	121801	19.0228	18612	2.90681	0	0	6889
54Dn1_E02	RS1SS-15080504	RM165051	54	DCX-		1.68428e+06	1149868	68.2705	822729	48.8474	111183	6.6012	5929	0.352019	56912	24406	1.44904	0	0	32506	1.92996	121534	7.21577	31581	1.87504	0	0	6346
54Dn1_E03	RS1SS-15080504	RM165051	54	DCX-		838952	572227	68.2074	415153	49.4847	61090	7.28171	1897	0.226115	29182	14480	1.72596	0	0	14702	1.75242	57895	6.90087	7010	0.835566	0	0	7901
54Dn1_E04	RS1SS-15080504	RM165051	54	DCX-		311458	182628	58.6365	62813	20.1674	46889	15.0547	576	0.184937	16584	1023	0.328455	0	0	15561	4.99618	7252	2.3284	48514	15.5764	0	0	589
54Dn1_E05	RS1SS-15080504	RM165051	54	DCX-		992269	676633	68.1905	517576	52.1609	41848	4.21741	1327	0.133734	36762	21854	2.20243	0	0	14908	1.50242	70524	7.10735	8596	0.866298	0	0	8607
54Dn1_E06	RS1SS-15080504	RM165051	54	DCX-		741742	500158	67.4302	383475	51.6992	31729	4.27763	1556	0.209776	27623	16594	2.23717	0	0	11029	1.4869	47839	6.44955	7936	1.06991	0	0	7880
54Dn1_E07	RS1SS-15080504	RM165051	54	DCX-		781807	523751	66.9924	393934	50.3877	22600	2.89074	1545	0.197619	26314	12917	1.6522	0	0	13397	1.7136	62989	8.05685	16369	2.09374	0	0	6122
54Dn1_E08	RS1SS-15080504	RM165051	54	DCX-		1012136	698546	69.017	555629	54.8967	2044	0.201949	78	0.00770647	49223	35186	3.47641	0	0	14037	1.38687	80349	7.93856	11223	1.10884	0	0	8357
54Dn1_E09	RS1SS-15080504	RM165051	54	DCX-		1.01967e+06	719937	70.6048	520395	51.0355	89163	8.74428	2035	0.199574	24953	12406	1.21667	0	0	12547	1.23049	74274	7.28411	9117	0.894111	0	0	8369
54Dn1_E10	RS1SS-15080504	RM165051	54	DCX-		553477	373349	67.4552	287146	51.8804	23646	4.27226	1324	0.239215	22240	11093	2.00424	0	0	11147	2.01399	33167	5.99248	5826	1.05262	0	0	6830
54Dn1_E11	RS1SS-15080504	RM165051	54	DCX-		613774	419547	68.3552	301612	49.1405	51525	8.39478	1888	0.307605	22314	9967	1.62389	0	0	12347	2.01165	36572	5.95854	5636	0.918253	0	0	7229
54Dn1_F01	RS1SS-15080504	RM165051	54	DCX-		1.98769e+06	1352397	68.0386	993181	49.9666	27427	1.37984	1635	0.0822563	87066	59116	2.97411	0	0	27950	1.40616	205812	10.3543	37276	1.87534	0	0	7587
54Dn1_F02	RS1SS-15080504	RM165051	54	DCX-		1.91001e+06	1298131	67.9646	1055981	55.2867	350	0.0183245	1	5.24e-05	81487	56364	2.95098	0	0	25123	1.31533	138898	7.27211	21414	1.12115	0	0	8331
54Dn1_F03	RS1SS-15080504	RM165051	54	DCX-		1.7561e+06	1205226	68.631	910585	51.8528	873	0.0497125	0	0	96921	75090	4.27596	0	0	21831	1.24316	144814	8.24636	52033	2.96299	0	0	6148
54Dn1_F04	RS1SS-15080504	RM165051	54	DCX-		1.84006e+06	1260513	68.504	893640	48.5658	87536	4.75724	3576	0.194342	74028	50490	2.74393	0	0	23538	1.2792	175939	9.5616	25794	1.4018	0	0	8362
54Dn1_F05	RS1SS-15080504	RM165051	54	DCX-		1.88812e+06	1307659	69.2572	1019349	53.9875	63432	3.35953	3437	0.182033	64121	36396	1.92763	0	0	27725	1.46839	132802	7.03356	24518	1.29854	0	0	8387
54Dn1_F06	RS1SS-15080504	RM165051	54	DCX-		2.51543e+06	1681991	66.8668	1204366	47.8791	86362	3.43328	2816	0.111949	100366	54626	2.17163	0	0	45740	1.81837	232867	9.25753	55214	2.19501	0	0	7276
54Dn1_F07	RS1SS-15080504	RM165051	54	DCX-		1.13289e+06	663143	58.5356	178866	15.7885	124035	10.9486	4140	0.365437	94415	4627	0.408425	0	0	89788	7.92558	47714	4.21171	213973	18.8874	0	0	933
54Dn1_F08	RS1SS-15080504	RM165051	54	DCX-		2.93239e+06	2020514	68.9032	1400545	47.7611	12705	0.433264	468	0.0159597	164359	120330	4.10347	0	0	44029	1.50147	363831	12.4073	78606	2.68061	0	0	7477
54Dn1_F09	RS1SS-15080504	RM165051	54	DCX-		2.44838e+06	1725916	70.4923	1262227	51.5536	68657	2.80419	3253	0.132864	72965	47590	1.94374	0	0	25375	1.0364	255623	10.4405	63191	2.58094	0	0	6844
54Dn1_F10	RS1SS-15080504	RM165051	54	DCX-		634068	295942	46.6735	35581	5.61154	35311	5.56896	1788	0.281989	3943	824	0.129954	0	0	3119	0.491903	13751	2.16869	205568	32.4205	0	0	690
54Dn1_F11	RS1SS-15080504	RM165051	54	DCX-		2.57883e+06	1713410	66.4414	1097595	42.5618	83702	3.24574	1162	0.0450592	140450	100864	3.91123	0	0	39586	1.53504	341925	13.2589	48576	1.88365	0	0	8286
54Dn1_G01	RS1SS-15080504	RM165051	54	DCX-		417606	205151	49.1255	35079	8.40002	2432	0.582367	1	0.00023946	20271	11050	2.64603	0	0	9221	2.20806	104780	25.0906	42588	10.1981	0	0	3212
54Dn1_G02	RS1SS-15080504	RM165051	54	DCX-		1.54175e+06	1029270	66.76	709902	46.0453	64648	4.19317	4961	0.321778	64775	45988	2.98285	0	0	18787	1.21855	159090	10.3188	25894	1.67952	0	0	7752
54Dn1_G03	RS1SS-15080504	RM165051	54	DCX-		1.18281e+06	781100	66.0374	576851	48.7694	133	0.0112444	0	0	67849	50589	4.277	0	0	17260	1.45923	118386	10.0088	17881	1.51173	0	0	7453
54Dn1_G04	RS1SS-15080504	RM165051	54	DCX-		1.65156e+06	1086976	65.8151	802961	48.6183	103467	6.2648	5219	0.316004	61496	25039	1.51608	0	0	36457	2.20743	90336	5.46974	23497	1.42272	0	0	6988
54Dn1_G05	RS1SS-15080504	RM165051	54	DCX-		1.65145e+06	1114727	67.4999	854804	51.7608	41228	2.49647	1471	0.0890733	66140	38518	2.33238	0	0	27622	1.67259	132221	8.00636	18863	1.14221	0	0	8431
54Dn1_G06	RS1SS-15080504	RM165051	54	DCX-		2.40335e+06	1614439	67.1745	1120634	46.628	96363	4.00953	3005	0.125034	81924	47101	1.95981	0	0	34823	1.44894	249945	10.3999	62568	2.60337	0	0	6967
54Dn1_G07	RS1SS-15080504	RM165051	54	DCX-		2.52394e+06	1737633	68.8459	1262959	50.0391	56371	2.23345	1293	0.0512294	114671	79061	3.13244	0	0	35610	1.41089	255440	10.1207	46899	1.85816	0	0	8055
54Dn1_G08	RS1SS-15080504	RM165051	54	DCX-		2.90651e+06	2012482	69.2405	1446731	49.7755	141839	4.88004	4046	0.139205	99312	55051	1.89406	0	0	44261	1.52282	269127	9.25945	51427	1.76937	0	0	8458
54Dn1_G09	RS1SS-15080504	RM165051	54	DCX-		311018	190333	61.1967	99967	32.1418	8376	2.69309	472	0.15176	19071	3928	1.26295	0	0	15143	4.86885	50013	16.0804	12434	3.99784	0	0	4222
54Dn1_G10	RS1SS-15080504	RM165051	54	DCX-		1.55257e+06	1059765	68.2589	718361	46.2692	110437	7.11318	5588	0.35992	77165	32216	2.07501	0	0	44949	2.89514	108083	6.96156	40131	2.58481	0	0	6013
54Dn1_G11	RS1SS-15080504	RM165051	54	DCX-		1.03719e+06	700369	67.5258	487511	47.0032	110642	10.6675	2425	0.233805	35512	12569	1.21183	0	0	22943	2.21204	37113	3.57823	27166	2.6192	0	0	5472
54Dn1_H01	RS1SS-15080504	RM165051	54	DCX-		1.94102e+06	1264708	65.1569	853437	43.9685	18768	0.966915	774	0.039876	91879	57141	2.94387	0	0	34738	1.78968	258961	13.3415	40889	2.10658	0	0	7388
54Dn1_H02	RS1SS-15080504	RM165051	54	DCX-		2.09761e+06	1428661	68.109	1063341	50.693	71428	3.40521	5916	0.282036	70235	40617	1.93635	0	0	29618	1.41199	187284	8.92845	30457	1.45199	0	0	7208
54Dn1_H03	RS1SS-15080504	RM165051	54	DCX-		1.46391e+06	1010527	69.0293	811439	55.4295	36790	2.51313	1363	0.0931068	49658	31694	2.16502	0	0	17964	1.22712	100596	6.87173	10681	0.729621	0	0	9169
54Dn1_H04	RS1SS-15080504	RM165051	54	DCX-		2.06096e+06	1418991	68.8509	1046227	50.764	112509	5.45905	5614	0.272397	75419	35634	1.729	0	0	39785	1.93041	146264	7.09688	32958	1.59916	0	0	6855
54Dn1_H05	RS1SS-15080504	RM165051	54	DCX-		2.10339e+06	1448165	68.8492	1109271	52.7374	74229	3.52903	3551	0.168823	76869	44678	2.1241	0	0	32191	1.53044	157877	7.50585	26368	1.2536	0	0	8084
54Dn1_H06	RS1SS-15080504	RM165051	54	DCX-		2.12528e+06	1369628	64.4446	738957	34.7699	4	0.00018821	0	0	150497	135107	6.35714	0	0	15390	0.72414	392197	18.4539	87973	4.13936	0	0	5965
54Dn1_H07	RS1SS-15080504	RM165051	54	DCX-		2.78394e+06	1910988	68.6432	1361130	48.8922	206077	7.40235	5291	0.190054	96501	55344	1.98797	0	0	41157	1.47837	205930	7.39707	36059	1.29525	0	0	8153
54Dn1_H08	RS1SS-15080504	RM165051	54	DCX-		1.73512e+06	1174389	67.6836	828858	47.7696	139911	8.0635	7670	0.442045	62963	32488	1.87238	0	0	30475	1.75637	118429	6.82542	16558	0.954288	0	0	8119
54Dn1_H09	RS1SS-15080504	RM165051	54	DCX-		2.30518e+06	1608232	69.7659	1234067	53.5344	125158	5.42941	3942	0.171006	83400	44478	1.92948	0	0	38922	1.68845	138730	6.01817	22935	0.994931	0	0	8965
54Dn1_H10	RS1SS-15080504	RM165051	54	DCX-		1.96355e+06	1323997	67.4286	962780	49.0325	70072	3.56863	5035	0.256423	79542	37984	1.93445	0	0	41558	2.11647	173328	8.82726	33240	1.69285	0	0	7080
54Dn1_H11	RS1SS-15080504	RM165051	54	DCX-		1.71929e+06	1195315	69.5239	875677	50.9326	175431	10.2037	5731	0.333336	49494	24735	1.43868	0	0	24759	1.44007	79034	4.59691	9948	0.578612	0	0	8733
26Dp2_A01	RS1SS-15080505	BG121095	26	DCX+		1.27541e+06	897480	70.3677	692603	54.3042	18527	1.45263	802	0.0628815	49794	42036	3.29587	0	0	7758	0.608273	101266	7.93985	34488	2.70406	0	0	5937
26Dp2_A02	RS1SS-15080505	BG121095	26	DCX+		1.74684e+06	1220059	69.8437	837094	47.9204	46508	2.6624	752	0.0430491	62245	50630	2.89837	0	0	11615	0.664914	231999	13.281	41461	2.37348	0	0	6953
26Dp2_A03	RS1SS-15080505	BG121095	26	DCX+		1.34553e+06	941456	69.9693	642860	47.7776	45004	3.34471	928	0.0689693	48726	40123	2.98195	0	0	8603	0.639378	169181	12.5736	34757	2.58315	0	0	6371
26Dp2_A04	RS1SS-15080505	BG121095	26	DCX+		1.22229e+06	866481	70.8901	610349	49.935	17243	1.41072	754	0.0616876	50977	42741	3.4968	0	0	8236	0.673818	140505	11.4952	46653	3.81686	0	0	5958
26Dp2_A05	RS1SS-15080505	BG121095	26	DCX+		1.69838e+06	1182002	69.5959	864799	50.9191	63280	3.72591	1085	0.0638845	62723	46391	2.73149	0	0	16332	0.961623	161793	9.52632	28312	1.667	10	5.88797	7690
26Dp2_A06	RS1SS-15080505	BG121095	26	DCX+		1.2536e+06	881093	70.2848	586077	46.7514	43318	3.45548	894	0.0713144	48682	41319	3.29602	0	0	7363	0.587347	156167	12.4574	45955	3.66583	0	0	5999
26Dp2_A07	RS1SS-15080505	BG121095	26	DCX+		1.08929e+06	746824	68.5608	527588	48.4342	45275	4.15639	1324	0.121547	40685	35487	3.25782	0	0	5198	0.477193	107462	9.86535	24490	2.24826	0	0	6239
26Dp2_A08	RS1SS-15080505	BG121095	26	DCX+		1.1246e+06	791259	70.359	576180	51.2341	10551	0.938198	539	0.0479281	38334	31384	2.79068	0	0	6950	0.617996	130387	11.5941	35268	3.13604	0	0	6191
26Dp2_A09	RS1SS-15080505	BG121095	26	DCX+		1.26048e+06	890454	70.6439	631567	50.1052	34675	2.75093	1834	0.1455	46354	38919	3.08763	0	0	7435	0.589854	138242	10.9674	37782	2.99742	0	0	6547
26Dp2_A10	RS1SS-15080505	BG121095	26	DCX+		1.35724e+06	951572	70.1108	625581	46.0921	93212	6.86776	1365	0.100572	57500	42919	3.16223	0	0	14581	1.07431	141287	10.4099	32627	2.40392	0	0	7104
26Dp2_A11	RS1SS-15080505	BG121095	26	DCX+		1.4287e+06	1013018	70.9051	776875	54.3765	33438	2.34046	1320	0.092392	54796	44328	3.10269	0	0	10468	0.732696	126187	8.83232	20402	1.42802	0	0	6814
26Dp2_B01	RS1SS-15080505	BG121095	26	DCX+		1.14139e+06	750217	65.7284	545956	47.8326	40430	3.54217	1883	0.164974	31903	27537	2.41259	0	0	4366	0.382516	112956	9.89636	17089	1.49721	0	0	6737
26Dp2_B02	RS1SS-15080505	BG121095	26	DCX+		873258	609342	69.778	434022	49.7015	36040	4.12707	1414	0.161922	28805	23394	2.67893	0	0	5411	0.619634	86430	9.89742	22631	2.59156	0	0	5577
26Dp2_B03	RS1SS-15080505	BG121095	26	DCX+		1.17248e+06	801197	68.3332	600901	51.2502	35643	3.03995	553	0.0471648	40165	30921	2.63722	0	0	9244	0.788411	104413	8.90527	19522	1.66501	0	0	7025
26Dp2_B04	RS1SS-15080505	BG121095	26	DCX+		866046	626181	72.3034	507339	58.5811	43924	5.07179	1218	0.140639	23794	12338	1.42464	0	0	11456	1.32279	20628	2.38186	29278	3.38065	0	0	4145
26Dp2_B05	RS1SS-15080505	BG121095	26	DCX+		1.3237e+06	919203	69.4421	693241	52.3716	46995	3.55028	1912	0.144444	40484	32704	2.47066	0	0	7780	0.587748	109875	8.30061	26696	2.01678	0	0	6914
26Dp2_B06	RS1SS-15080505	BG121095	26	DCX+		626712	429783	68.5775	307076	48.998	13920	2.22112	376	0.0599957	19957	15958	2.54631	0	0	3999	0.638092	71585	11.4223	16869	2.69167	0	0	5303
26Dp2_B07	RS1SS-15080505	BG121095	26	DCX+		972503	677797	69.6961	476908	49.0392	39272	4.03824	864	0.0888429	35161	30315	3.11721	0	0	4846	0.498302	92620	9.52388	32972	3.39043	0	0	5600
26Dp2_B08	RS1SS-15080505	BG121095	26	DCX+		947626	650170	68.6104	410768	43.347	65780	6.94156	1550	0.163567	37400	31219	3.29444	0	0	6181	0.652261	115609	12.1999	19063	2.01166	0	0	6682
26Dp2_B09	RS1SS-15080505	BG121095	26	DCX+		1.16102e+06	811174	69.8671	564810	48.6476	46444	4.00026	715	0.0615835	50808	42756	3.68261	0	0	8052	0.693525	127910	11.017	20487	1.76456	0	0	6824
26Dp2_B11	RS1SS-15080505	BG121095	26	DCX+		1.27549e+06	895061	70.1742	657241	51.5287	59287	4.64819	1430	0.112114	41573	32512	2.54899	0	0	9061	0.710396	127135	9.96758	8395	0.658181	0	0	7727
26Dp2_C01	RS1SS-15080505	BG121095	26	DCX+		1.89985e+06	1340543	70.5606	1011730	53.2532	113726	5.98606	5214	0.274443	42405	32183	1.69398	0	0	10222	0.538043	148239	7.80268	19229	1.01213	0	0	8564
26Dp2_C02	RS1SS-15080505	BG121095	26	DCX+		1.46061e+06	1038564	71.1049	713828	48.872	29151	1.99581	921	0.0630559	62535	54561	3.7355	0	0	7974	0.545937	189090	12.946	43039	2.94665	0	0	6416
26Dp2_C03	RS1SS-15080505	BG121095	26	DCX+		2.122e+06	1523833	71.8112	1073170	50.5735	89568	4.22093	2062	0.0971725	81927	69959	3.29684	0	0	11968	0.563996	231331	10.9016	45775	2.15716	0	0	7668
26Dp2_C04	RS1SS-15080505	BG121095	26	DCX+		1.75458e+06	1268373	72.2894	728061	41.495	114294	6.51405	7544	0.429961	66832	59735	3.40453	0	0	7097	0.404485	297815	16.9736	53827	3.06781	0	0	6983
26Dp2_C05	RS1SS-15080505	BG121095	26	DCX+		1.855e+06	1334310	71.9306	815102	43.9409	77864	4.19753	500	0.0269542	95979	85063	4.58562	0	0	10916	0.588465	286061	15.4211	58804	3.17003	0	0	6775
26Dp2_C06	RS1SS-15080505	BG121095	26	DCX+		2.26615e+06	1643038	72.5033	1175692	51.8805	57035	2.51682	1865	0.082298	72605	58734	2.59179	0	0	13871	0.612094	288068	12.7118	47773	2.10811	0	0	7743
26Dp2_C07	RS1SS-15080505	BG121095	26	DCX+		1.30855e+06	945972	72.2914	624260	47.7061	42851	3.27468	1060	0.0810055	46461	40155	3.06866	0	0	6306	0.481906	184124	14.0708	47216	3.60826	0	0	5829
26Dp2_C08	RS1SS-15080505	BG121095	26	DCX+		2.2536e+06	1629008	72.2846	1197995	53.1591	47085	2.08932	649	0.0287983	77314	63601	2.82219	0	0	13713	0.608492	270364	11.997	35601	1.57974	0	0	9104
26Dp2_C09	RS1SS-15080505	BG121095	26	DCX+		1.77044e+06	1293452	73.0581	773396	43.6838	39880	2.25254	1680	0.0948916	92042	83832	4.73509	0	0	8210	0.463726	309241	17.4669	77213	4.36123	0	0	6660
26Dp2_C10	RS1SS-15080505	BG121095	26	DCX+		860720	617520	71.7446	437935	50.8801	14873	1.72797	519	0.0602984	38115	32304	3.75314	0	0	5811	0.675133	79927	9.28607	46151	5.36191	0	0	5560
26Dp2_C11	RS1SS-15080505	BG121095	26	DCX+		1.2399e+06	880720	71.0316	633836	51.12	42155	3.39987	845	0.0681507	49557	36466	2.94105	0	0	13091	1.05581	136496	11.0086	17831	1.4381	0	0	6411
26Dp2_D01	RS1SS-15080505	BG121095	26	DCX+		1.3796e+06	972813	70.5144	677504	49.1089	60097	4.35613	535	0.0387795	55451	50011	3.62505	0	0	5440	0.394319	138052	10.0067	41174	2.9845	0	0	5771
26Dp2_D02	RS1SS-15080505	BG121095	26	DCX+		1.53085e+06	1084261	70.8272	750594	49.0311	10666	0.696736	427	0.0278929	71061	63787	4.16676	0	0	7274	0.47516	218537	14.2755	32976	2.15409	0	0	6762
26Dp2_D03	RS1SS-15080505	BG121095	26	DCX+		1.78017e+06	1296816	72.8481	840356	47.2066	13050	0.733078	0	0	69945	63902	3.58967	0	0	6043	0.339463	314311	17.6563	59154	3.32295	0	0	6617
26Dp2_D04	RS1SS-15080505	BG121095	26	DCX+		2.19376e+06	1595146	72.7128	1044399	47.6077	74422	3.39244	1265	0.0576635	91906	83985	3.82835	0	0	7921	0.361069	349732	15.9421	33422	1.5235	0	0	8847
26Dp2_D05	RS1SS-15080505	BG121095	26	DCX+		1.78213e+06	1284282	72.0644	866150	48.6019	24331	1.36527	371	0.0208178	66190	59553	3.34167	0	0	6637	0.372419	273487	15.3461	53753	3.01622	0	0	7087
26Dp2_D06	RS1SS-15080505	BG121095	26	DCX+		1.56214e+06	1144607	73.2715	689380	44.1304	21957	1.40557	797	0.0510196	78550	72098	4.61532	0	0	6452	0.413022	289662	18.5426	64261	4.11364	0	0	6172
26Dp2_D07	RS1SS-15080505	BG121095	26	DCX+		1.68404e+06	1245533	73.9612	820737	48.7363	32409	1.92448	451	0.0267809	65959	62001	3.68169	0	0	3958	0.235031	270176	16.0434	55801	3.31353	0	0	6591
26Dp2_D08	RS1SS-15080505	BG121095	26	DCX+		1.90669e+06	1383082	72.5383	987112	51.7709	44873	2.35345	1317	0.0690725	59115	49627	2.60278	0	0	9488	0.497616	262958	13.7913	27707	1.45315	0	0	8610
26Dp2_D09	RS1SS-15080505	BG121095	26	DCX+		2.01893e+06	1486040	73.6055	956504	47.3769	77201	3.82386	784	0.0388325	57943	50960	2.52411	0	0	6983	0.345877	340924	16.8864	52684	2.60951	0	0	7927
26Dp2_D10	RS1SS-15080505	BG121095	26	DCX+		1.35854e+06	985766	72.5605	689828	50.777	45518	3.3505	1553	0.114314	53727	44378	3.26659	0	0	9349	0.688164	159469	11.7382	35671	2.62568	0	0	7591
26Dp2_D11	RS1SS-15080505	BG121095	26	DCX+		1.14316e+06	811527	70.9896	569208	49.7924	23547	2.05981	475	0.0415514	48074	39065	3.41727	0	0	9009	0.788077	161661	14.1416	8562	0.748975	0	0	7655
26Dp2_E01	RS1SS-15080505	BG121095	26	DCX+		863455	606208	70.2073	426712	49.4192	21650	2.50737	516	0.0597599	29642	25364	2.9375	0	0	4278	0.495452	97841	11.3313	29847	3.4567	0	0	5725
26Dp2_E02	RS1SS-15080505	BG121095	26	DCX+		1.16674e+06	820715	70.3427	561308	48.1092	33969	2.91145	934	0.0800523	39174	33253	2.85008	0	0	5921	0.507484	153548	13.1605	31782	2.72401	0	0	6224
26Dp2_E03	RS1SS-15080505	BG121095	26	DCX+		2.0153e+06	1454666	72.1809	913345	45.3204	55773	2.76747	1807	0.0896638	125314	116923	5.80175	0	0	8391	0.416364	305985	15.1831	52442	2.60219	0	0	7156
26Dp2_E04	RS1SS-15080505	BG121095	26	DCX+		1.3452e+06	970225	72.1248	638820	47.4888	44210	3.28649	1794	0.133363	47712	42036	3.12488	0	0	5676	0.421944	197348	14.6705	40341	2.99888	0	0	6882
26Dp2_E05	RS1SS-15080505	BG121095	26	DCX+		2.24798e+06	1655003	73.6218	984844	43.8102	73246	3.2583	2196	0.0976877	133179	126411	5.62331	0	0	6768	0.30107	358325	15.9399	103213	4.59137	0	0	6264
26Dp2_E06	RS1SS-15080505	BG121095	26	DCX+		1.49593e+06	1053281	70.4097	685674	45.8359	47955	3.2057	594	0.0397077	51787	45093	3.01438	0	0	6694	0.44748	229350	15.3316	37921	2.53494	0	0	6906
26Dp2_E07	RS1SS-15080505	BG121095	26	DCX+		1.76556e+06	1301670	73.7257	788964	44.6864	39669	2.24682	1493	0.0845624	61801	55793	3.16008	0	0	6008	0.340289	324121	18.358	85622	4.84957	0	0	5812
26Dp2_E08	RS1SS-15080505	BG121095	26	DCX+		1.93791e+06	1430211	73.8015	1020368	52.6529	34557	1.78321	751	0.038753	73923	60583	3.12619	0	0	13340	0.688369	234705	12.1112	65907	3.40092	0	0	7034
26Dp2_E09	RS1SS-15080505	BG121095	26	DCX+		2.60685e+06	1934604	74.2122	1209017	46.3784	99649	3.82258	1575	0.0604177	121102	107066	4.1071	0	0	14036	0.538427	399020	15.3066	104241	3.99873	0	0	7308
26Dp2_E10	RS1SS-15080505	BG121095	26	DCX+		2.0404e+06	1474489	72.2647	907373	44.4704	85630	4.19673	1506	0.0738091	80320	69184	3.39071	0	0	11136	0.545776	351028	17.2039	48632	2.38346	0	0	8035
26Dp2_E11	RS1SS-15080505	BG121095	26	DCX+		1.12276e+06	792089	70.5481	550580	49.0379	27396	2.44005	1192	0.106167	48115	35788	3.18749	0	0	12327	1.09792	146700	13.066	18106	1.61263	0	0	6210
26Dp2_F01	RS1SS-15080505	BG121095	26	DCX+		1.29979e+06	885523	68.128	620921	47.7708	14727	1.13303	222	0.0170796	48058	44959	3.45894	0	0	3099	0.238423	162783	12.5238	38812	2.98601	0	0	5964
26Dp2_F02	RS1SS-15080505	BG121095	26	DCX+		1.09397e+06	734592	67.1493	552461	50.5007	1783	0.162985	87	0.0079527	42230	38878	3.55385	0	0	3352	0.306408	120140	10.982	17891	1.63542	0	0	6661
26Dp2_F03	RS1SS-15080505	BG121095	26	DCX+		955062	655538	68.6382	449675	47.0833	20323	2.12792	750	0.0785289	33079	29800	3.12022	0	0	3279	0.343328	121566	12.7286	30145	3.15634	0	0	5716
26Dp2_F04	RS1SS-15080505	BG121095	26	DCX+		1.03958e+06	716691	68.9401	439270	42.2544	24224	2.33016	800	0.0769538	51677	48987	4.71217	0	0	2690	0.258757	161823	15.5661	38897	3.74159	0	0	5792
26Dp2_F05	RS1SS-15080505	BG121095	26	DCX+		1.4016e+06	985689	70.3259	590729	42.1467	28966	2.06664	620	0.0442351	92432	86568	6.17636	0	0	5864	0.418379	237704	16.9595	35238	2.51412	0	0	6819
26Dp2_F06	RS1SS-15080505	BG121095	26	DCX+		1.43803e+06	1011284	70.3244	557240	38.7503	50643	3.5217	1374	0.0955475	89162	85344	5.93479	0	0	3818	0.265502	270993	18.8448	41872	2.91177	0	0	6528
26Dp2_F07	RS1SS-15080505	BG121095	26	DCX+		1.1153e+06	788800	70.7256	476247	42.7014	18855	1.69058	339	0.0303955	52167	48712	4.36763	0	0	3455	0.309783	205141	18.3934	36051	3.23241	0	0	5807
26Dp2_F08	RS1SS-15080505	BG121095	26	DCX+		2.80848e+06	2081995	74.1325	1592005	56.6857	103585	3.6883	5037	0.17935	80588	70064	2.49473	0	0	10524	0.374723	271006	9.64957	29774	1.06015	0	0	9094
26Dp2_F09	RS1SS-15080505	BG121095	26	DCX+		1.94706e+06	1450907	74.518	936624	48.1046	74626	3.83276	918	0.0471481	70865	64425	3.30884	0	0	6440	0.330756	287640	14.7731	80234	4.12079	0	0	6101
26Dp2_F10	RS1SS-15080505	BG121095	26	DCX+		1.71245e+06	1257251	73.4182	787699	45.9983	48891	2.85503	649	0.0378989	83046	77273	4.51242	0	0	5773	0.337119	286263	16.7166	50703	2.96084	0	0	6830
26Dp2_F11	RS1SS-15080505	BG121095	26	DCX+		2.36669e+06	1701727	71.9033	1172698	49.5502	70364	2.9731	1905	0.0804922	99960	86471	3.65367	0	0	13489	0.569952	341245	14.4187	15555	0.657247	0	0	9374
26Dp2_G01	RS1SS-15080505	BG121095	26	DCX+		1.62506e+06	1130373	69.5588	773961	47.6266	50714	3.12075	1247	0.0767356	67651	57404	3.53242	0	0	10247	0.630561	216212	13.3049	20588	1.26691	0	0	8483
26Dp2_G02	RS1SS-15080505	BG121095	26	DCX+		1.45969e+06	1024252	70.1692	725854	49.7266	31949	2.18875	790	0.0541211	59347	52453	3.59344	0	0	6894	0.472292	173024	11.8535	33288	2.28049	0	0	7632
26Dp2_G03	RS1SS-15080505	BG121095	26	DCX+		1.6354e+06	1157900	70.8021	783788	47.9263	43318	2.64876	2044	0.124984	58774	47349	2.89525	0	0	11425	0.698604	226137	13.8276	43839	2.68062	0	0	7028
26Dp2_G04	RS1SS-15080505	BG121095	26	DCX+		1.79296e+06	1280873	71.439	849309	47.3691	72144	4.02374	1856	0.103516	66656	57839	3.22589	0	0	8817	0.491757	241686	13.4797	49222	2.74529	0	0	7167
26Dp2_G05	RS1SS-15080505	BG121095	26	DCX+		2.81687e+06	2060625	73.153	1300480	46.1675	95373	3.38578	1219	0.043275	116396	102368	3.6341	0	0	14028	0.497999	471515	16.739	75642	2.68532	0	0	7997
26Dp2_G06	RS1SS-15080505	BG121095	26	DCX+		2.32141e+06	1682205	72.4647	978310	42.1429	13186	0.568016	56	0.00241232	116897	108138	4.65829	0	0	8759	0.377313	497396	21.4264	76360	3.28938	0	0	7630
26Dp2_G07	RS1SS-15080505	BG121095	26	DCX+		2.19902e+06	1619523	73.6473	985908	44.8339	19611	0.891804	535	0.024329	80311	71864	3.26799	0	0	8447	0.384125	458529	20.8515	74629	3.39373	0	0	6871
26Dp2_G08	RS1SS-15080505	BG121095	26	DCX+		1.74671e+06	1260811	72.182	778174	44.5508	42676	2.44322	1099	0.0629183	66519	59042	3.38018	0	0	7477	0.428062	320016	18.3211	52327	2.99575	0	0	6956
26Dp2_G09	RS1SS-15080505	BG121095	26	DCX+		1.8703e+06	1366310	73.0532	824346	44.0757	21717	1.16115	823	0.0440037	71875	64951	3.47277	0	0	6924	0.370209	378374	20.2307	69175	3.69861	0	0	6775
26Dp2_G10	RS1SS-15080505	BG121095	26	DCX+		1.69443e+06	1205243	71.1297	753440	44.4657	45703	2.69725	1239	0.0731219	74025	60449	3.56751	0	0	13576	0.801213	278027	16.4083	52809	3.11662	0	0	6959
26Dp2_G11	RS1SS-15080505	BG121095	26	DCX+		2.77965e+06	1900268	68.3636	1327657	47.7635	76159	2.73988	1824	0.0656198	80639	74403	2.67671	0	0	6236	0.224345	391827	14.0963	22162	0.797295	0	0	8653
26Dp2_H01	RS1SS-15080505	BG121095	26	DCX+		1.22533e+06	856639	69.9108	608958	49.6974	40809	3.33045	1710	0.139554	39278	33935	2.76946	0	0	5343	0.436045	139034	11.3466	26850	2.19124	0	0	6462
26Dp2_H02	RS1SS-15080505	BG121095	26	DCX+		1.12908e+06	794372	70.3554	525955	46.5824	30695	2.71857	1184	0.104864	45087	39162	3.46847	0	0	5925	0.524761	153019	13.5525	38432	3.40382	0	0	5786
26Dp2_H03	RS1SS-15080505	BG121095	26	DCX+		1.74767e+06	1211655	69.3299	835392	47.8005	29182	1.66977	1483	0.0848561	68715	59317	3.39407	0	0	9398	0.537746	252533	14.4497	24350	1.39329	0	0	8635
26Dp2_H04	RS1SS-15080505	BG121095	26	DCX+		983934	678895	68.998	447247	45.455	27904	2.83596	950	0.0965512	35037	31808	3.23274	0	0	3229	0.328172	143805	14.6153	23952	2.43431	0	0	6708
26Dp2_H05	RS1SS-15080505	BG121095	26	DCX+		1.40132e+06	986727	70.4139	678540	48.4213	28357	2.02359	604	0.0431021	47814	39192	2.79678	0	0	8622	0.615275	185247	13.2194	46165	3.29438	0	0	6305
26Dp2_H06	RS1SS-15080505	BG121095	26	DCX+		1.17018e+06	817725	69.8805	499426	42.6795	13458	1.15008	557	0.0475997	50572	44395	3.79387	0	0	6177	0.527869	204351	17.4633	49361	4.21825	0	0	5873
26Dp2_H07	RS1SS-15080505	BG121095	26	DCX+		1.56949e+06	1105967	70.4664	759797	48.4103	13065	0.832433	685	0.0436446	70107	60982	3.88545	0	0	9125	0.581397	226076	14.4044	36237	2.30883	0	0	7238
26Dp2_H08	RS1SS-15080505	BG121095	26	DCX+		1.22595e+06	842372	68.7119	561199	45.7767	28718	2.34251	1273	0.103838	39141	31665	2.5829	0	0	7476	0.609814	177596	14.4864	34445	2.80966	0	0	6298
26Dp2_H09	RS1SS-15080505	BG121095	26	DCX+		699452	463993	66.3367	126846	18.1351	23689	3.3868	152	0.0217313	48109	38428	5.49402	0	0	9681	1.38408	202771	28.99	62426	8.92499	0	0	5044
26Dp2_H10	RS1SS-15080505	BG121095	26	DCX+		397139	260087	65.4902	155224	39.0856	9515	2.39589	168	0.0423026	37362	24888	6.26683	0	0	12474	3.14097	29225	7.35889	28593	7.19975	0	0	4278
26Dp2_H11	RS1SS-15080505	BG121095	26	DCX+		634650	412824	65.0476	252299	39.7541	33865	5.33602	739	0.116442	51593	31210	4.91768	0	0	20383	3.21169	68719	10.8279	5609	0.883795	0	0	7147
26Dn2_A01	RS1SS-15080506	BG121095	26	DCX-		1.48735e+06	1034408	69.5471	645295	43.3856	96597	6.49457	3392	0.228057	46704	37005	2.48798	0	0	9699	0.6521	194235	13.0591	48185	3.23966	0	0	6528
26Dn2_A02	RS1SS-15080506	BG121095	26	DCX-		1.01061e+06	706486	69.9072	531931	52.6349	14792	1.46368	1072	0.106075	27022	20978	2.07578	0	0	6044	0.598057	107390	10.6263	24279	2.40242	0	0	6542
26Dn2_A03	RS1SS-15080506	BG121095	26	DCX-		546102	381381	69.8369	277926	50.8927	37984	6.95547	568	0.10401	13026	7751	1.41933	0	0	5275	0.965936	18911	3.4629	32966	6.0366	0	0	3400
26Dn2_A04	RS1SS-15080506	BG121095	26	DCX-		1.06567e+06	739425	69.3859	487521	45.7479	28065	2.63356	548	0.0514231	44116	36495	3.42461	0	0	7621	0.715137	154496	14.4976	24679	2.31582	0	0	6746
26Dn2_A05	RS1SS-15080506	BG121095	26	DCX-		1.18745e+06	824570	69.4404	575142	48.435	53716	4.52364	1515	0.127584	31432	25639	2.15916	0	0	5793	0.487852	141177	11.8891	21588	1.81801	0	0	7282
26Dn2_A06	RS1SS-15080506	BG121095	26	DCX-		829386	580306	69.9682	410719	49.5209	10984	1.32435	877	0.105741	28005	23586	2.84379	0	0	4419	0.532804	103839	12.52	25882	3.12062	0	0	6002
26Dn2_A07	RS1SS-15080506	BG121095	26	DCX-		1.07229e+06	739483	68.9631	569274	53.0897	34555	3.22255	1038	0.0968024	34039	28434	2.65171	0	0	5605	0.522714	91440	8.52756	9137	0.852103	0	0	8199
26Dn2_A08	RS1SS-15080506	BG121095	26	DCX-		1.07471e+06	751463	69.9227	496930	46.2387	44534	4.14383	2413	0.224527	37114	29477	2.7428	0	0	7637	0.710613	146304	13.6134	24168	2.2488	0	0	6919
26Dn2_A09	RS1SS-15080506	BG121095	26	DCX-		881044	617065	70.0379	410712	46.6165	14768	1.67619	456	0.0517568	23318	18069	2.05086	0	0	5249	0.595771	132229	15.0082	35582	4.03862	0	0	8008
26Dn2_A10	RS1SS-15080506	BG121095	26	DCX-		1.25952e+06	883255	70.1262	610700	48.4866	31461	2.49785	872	0.0692326	34258	28067	2.22838	0	0	6191	0.491535	176095	13.9811	29869	2.37145	0	0	7264
26Dn2_A11	RS1SS-15080506	BG121095	26	DCX-		215837	141169	65.4053	100444	46.5369	6615	3.06481	62	0.0287253	5290	4371	2.02514	0	0	919	0.425784	26435	12.2476	2323	1.07627	0	0	4971
26Dn2_B01	RS1SS-15080506	BG121095	26	DCX-		1.15341e+06	798686	69.2454	546923	47.4177	33210	2.87928	592	0.0513259	29744	23074	2.00049	0	0	6670	0.578283	149954	13.0009	38263	3.31737	0	0	6129
26Dn2_B02	RS1SS-15080506	BG121095	26	DCX-		1.27231e+06	893855	70.2546	618781	48.6345	34274	2.69384	1037	0.0815054	33803	26510	2.08361	0	0	7293	0.57321	162117	12.742	43843	3.44594	0	0	6310
26Dn2_B03	RS1SS-15080506	BG121095	26	DCX-		1.44831e+06	984418	67.9701	659303	45.5222	56158	3.87748	1703	0.117585	53183	46146	3.18619	0	0	7037	0.485876	196434	13.563	17637	1.21776	0	0	8582
26Dn2_B04	RS1SS-15080506	BG121095	26	DCX-		1.01316e+06	700262	69.1169	457905	45.1959	47994	4.73708	900	0.0888313	27839	23956	2.36449	0	0	3883	0.383258	135252	13.3496	30372	2.99776	0	0	6403
26Dn2_B05	RS1SS-15080506	BG121095	26	DCX-		1.27397e+06	874256	68.6247	573614	45.0258	54223	4.25623	369	0.0289647	37059	30100	2.3627	0	0	6959	0.546247	179275	14.0722	29716	2.33256	0	0	7171
26Dn2_B06	RS1SS-15080506	BG121095	26	DCX-		1.09984e+06	767983	69.8268	552163	50.204	41409	3.765	1295	0.117744	33607	28807	2.6192	0	0	4800	0.436427	115506	10.5021	24003	2.18241	0	0	7137
26Dn2_B07	RS1SS-15080506	BG121095	26	DCX-		1.07473e+06	752281	69.9973	551973	51.3593	16391	1.52513	762	0.0709016	24141	21216	1.97408	0	0	2925	0.272162	129614	12.0602	29400	2.73557	0	0	7108
26Dn2_B08	RS1SS-15080506	BG121095	26	DCX-		624384	439163	70.3354	303885	48.6696	2738	0.438512	204	0.0326722	23239	19600	3.13909	0	0	3639	0.582814	84410	13.5189	24687	3.95382	0	0	5510
26Dn2_B09	RS1SS-15080506	BG121095	26	DCX-		1.21015e+06	861072	71.1543	619579	51.1986	52338	4.32493	2005	0.165682	31182	23544	1.94555	0	0	7638	0.631163	131993	10.9072	23975	1.98116	0	0	7760
26Dn2_B10	RS1SS-15080506	BG121095	26	DCX-		837570	590027	70.4451	505913	60.4025	260	0.0310422	0	0	25840	17001	2.0298	0	0	8839	1.05532	31797	3.79634	26217	3.13013	0	0	5194
26Dn2_B11	RS1SS-15080506	BG121095	26	DCX-		1.07827e+06	750508	69.6031	551712	51.1665	20395	1.89146	995	0.0922777	31382	24635	2.28468	0	0	6747	0.625726	134553	12.4786	11471	1.06384	0	0	6519
26Dn2_C01	RS1SS-15080506	BG121095	26	DCX-		1.2471e+06	864144	69.2923	620582	49.762	25872	2.07457	800	0.0641488	31420	24033	1.92711	0	0	7387	0.592334	134838	10.8121	50632	4.05998	0	0	5851
26Dn2_C02	RS1SS-15080506	BG121095	26	DCX-		1.10439e+06	784587	71.0428	612669	55.476	36976	3.3481	616	0.0557776	35685	25858	2.34139	0	0	9827	0.889816	49398	4.47289	49243	4.45886	0	0	5674
26Dn2_C03	RS1SS-15080506	BG121095	26	DCX-		1.18741e+06	830165	69.9142	590098	49.6964	21296	1.79349	121	0.0101903	32344	25942	2.18476	0	0	6402	0.539158	135919	11.4467	50387	4.24345	0	0	6123
26Dn2_C04	RS1SS-15080506	BG121095	26	DCX-		1.26529e+06	894010	70.6567	649946	51.3675	16596	1.31164	391	0.0309021	43899	32716	2.58566	0	0	11183	0.883831	151661	11.9863	31517	2.4909	0	0	7272
26Dn2_C05	RS1SS-15080506	BG121095	26	DCX-		1.26536e+06	895183	70.7451	658987	52.0788	47550	3.75781	1963	0.155133	30543	23060	1.8224	0	0	7483	0.591371	117692	9.30104	38448	3.03849	0	0	6611
26Dn2_C06	RS1SS-15080506	BG121095	26	DCX-		891429	615428	69.0384	417402	46.8239	1115	0.12508	0	0	26115	22887	2.56745	0	0	3228	0.362115	136906	15.358	33890	3.80176	0	0	6284
26Dn2_C07	RS1SS-15080506	BG121095	26	DCX-		1.16715e+06	825047	70.6888	599817	51.3915	20472	1.75401	622	0.0532921	28025	21195	1.81596	0	0	6830	0.585185	130434	11.1754	45677	3.91354	0	0	5951
26Dn2_C08	RS1SS-15080506	BG121095	26	DCX-		1.27707e+06	913737	71.5497	647144	50.6743	11867	0.92924	587	0.0459647	35059	29099	2.27858	0	0	5960	0.466695	182179	14.2654	36901	2.88951	0	0	7129
26Dn2_C09	RS1SS-15080506	BG121095	26	DCX-		1.78585e+06	1287259	72.0808	906524	50.7614	86058	4.81887	3226	0.180642	38161	28418	1.59128	0	0	9743	0.545565	207547	11.6217	45743	2.56141	0	0	7986
26Dn2_C10	RS1SS-15080506	BG121095	26	DCX-		1.10282e+06	766346	69.4898	541846	49.1329	13488	1.22305	469	0.0425274	29883	24504	2.22194	0	0	5379	0.487751	155114	14.0652	25546	2.31643	0	0	7501
26Dn2_C11	RS1SS-15080506	BG121095	26	DCX-		1.51669e+06	1058926	69.8182	668881	44.1014	55405	3.65302	899	0.0592738	67134	59648	3.93277	0	0	7486	0.493575	214522	14.1441	52085	3.43412	0	0	7074
26Dn2_D01	RS1SS-15080506	BG121095	26	DCX-		1.27462e+06	886918	69.583	592886	46.5147	37745	2.96128	614	0.0481712	47264	38150	2.99305	0	0	9114	0.715037	174596	13.6979	33813	2.65279	0	0	7312
26Dn2_D02	RS1SS-15080506	BG121095	26	DCX-		1.24524e+06	876215	70.365	585077	46.985	61596	4.94651	1873	0.150412	31357	25792	2.07124	0	0	5565	0.446901	150628	12.0963	45684	3.66868	0	0	6333
26Dn2_D03	RS1SS-15080506	BG121095	26	DCX-		1.2729e+06	902197	70.8773	584799	45.9422	52480	4.12287	2381	0.187053	38864	32042	2.51724	0	0	6822	0.535941	182155	14.3102	41518	3.26169	0	0	7105
26Dn2_D04	RS1SS-15080506	BG121095	26	DCX-		1.43574e+06	1025746	71.4435	746054	51.9629	48457	3.37504	1426	0.0993213	37156	30366	2.115	0	0	6790	0.472925	154148	10.7364	38505	2.68188	0	0	7801
26Dn2_D05	RS1SS-15080506	BG121095	26	DCX-		1.44428e+06	1016897	70.4085	716588	49.6156	27642	1.91389	1762	0.121998	56801	44773	3.10002	0	0	12028	0.832802	174057	12.0515	40047	2.7728	0	0	7574
26Dn2_D06	RS1SS-15080506	BG121095	26	DCX-		1.0494e+06	725332	69.119	443919	42.3024	15744	1.50029	368	0.0350678	26457	22386	2.13323	0	0	4071	0.387938	201365	19.1887	37479	3.57148	0	0	6473
26Dn2_D07	RS1SS-15080506	BG121095	26	DCX-		187093	135842	72.6068	105207	56.2326	7528	4.02367	56	0.0299317	5642	4366	2.3336	0	0	1276	0.682015	5638	3.01348	11771	6.29153	0	0	3623
26Dn2_D08	RS1SS-15080506	BG121095	26	DCX-		1.45023e+06	1052200	72.5539	701551	48.3751	31574	2.17717	997	0.0687476	28960	23114	1.59381	0	0	5846	0.403108	223827	15.4339	65291	4.5021	0	0	6705
26Dn2_D09	RS1SS-15080506	BG121095	26	DCX-		1.53724e+06	1134819	73.8218	657931	42.7995	64509	4.19641	1471	0.0956909	47431	42494	2.7643	0	0	4937	0.32116	290294	18.8841	73183	4.76067	0	0	6611
26Dn2_D10	RS1SS-15080506	BG121095	26	DCX-		1.47067e+06	1059211	72.0223	640031	43.5197	51500	3.5018	1447	0.0983905	55237	49071	3.33664	0	0	6166	0.419264	245874	16.7185	65122	4.42805	0	0	6883
26Dn2_D11	RS1SS-15080506	BG121095	26	DCX-		1.72624e+06	1248913	72.3488	754785	43.7243	59201	3.42948	2941	0.170371	46971	39842	2.30803	0	0	7129	0.412979	318989	18.4789	66026	3.82485	0	0	7077
26Dn2_E01	RS1SS-15080506	BG121095	26	DCX-		1.43173e+06	970269	67.769	633271	44.2312	23542	1.6443	1633	0.114058	48917	40099	2.80074	0	0	8818	0.615898	218740	15.278	44166	3.0848	0	0	6850
26Dn2_E02	RS1SS-15080506	BG121095	26	DCX-		902359	635413	70.4169	478816	53.0627	47429	5.25611	1721	0.190722	17184	9571	1.06066	0	0	7613	0.843678	24466	2.71134	65797	7.29167	0	0	3874
26Dn2_E03	RS1SS-15080506	BG121095	26	DCX-		1.36173e+06	953947	70.054	653119	47.9624	32727	2.40334	1034	0.0759328	36486	29923	2.19742	0	0	6563	0.48196	174707	12.8298	55874	4.10316	0	0	6478
26Dn2_E04	RS1SS-15080506	BG121095	26	DCX-		1.236e+06	855613	69.2242	543007	43.9325	43591	3.52677	1103	0.0892392	46234	39994	3.23575	0	0	6240	0.504853	183138	14.8169	38540	3.11811	0	0	7146
26Dn2_E05	RS1SS-15080506	BG121095	26	DCX-		1.33374e+06	930611	69.7743	630116	47.2442	23123	1.73369	716	0.0536835	59728	53925	4.04313	0	0	5803	0.435091	172439	12.9289	44489	3.33565	0	0	7088
26Dn2_E06	RS1SS-15080506	BG121095	26	DCX-		1.45803e+06	1019311	69.9102	676091	46.3702	28975	1.98727	674	0.0462268	45408	37988	2.60544	0	0	7420	0.508906	208179	14.2781	59984	4.11405	0	0	6400
26Dn2_E07	RS1SS-15080506	BG121095	26	DCX-		1.74887e+06	1228644	70.2534	835137	47.7528	58417	3.34026	1442	0.082453	50540	43438	2.48377	0	0	7102	0.40609	226034	12.9245	57074	3.26347	0	0	7457
26Dn2_E08	RS1SS-15080506	BG121095	26	DCX-		1.75242e+06	1258932	71.8395	772855	44.1021	62419	3.56187	2537	0.144771	48277	41317	2.35771	0	0	6960	0.397164	289341	16.5109	83503	4.765	0	0	7024
26Dn2_E09	RS1SS-15080506	BG121095	26	DCX-		2.06332e+06	1498726	72.6365	928828	45.0161	89289	4.32744	2625	0.127222	64233	55175	2.67408	0	0	9058	0.439001	334040	16.1894	79711	3.86323	0	0	7359
26Dn2_E10	RS1SS-15080506	BG121095	26	DCX-		835756	583834	69.857	415896	49.7628	5552	0.664308	267	0.0319471	28782	21972	2.629	0	0	6810	0.814831	45621	5.45865	87716	10.4954	0	0	4053
26Dn2_E11	RS1SS-15080506	BG121095	26	DCX-		2.69366e+06	1918653	71.2285	1417900	52.6384	61534	2.2844	2456	0.0911771	78251	69126	2.56625	0	0	9125	0.338759	307736	11.4245	50776	1.88502	0	0	9081
26Dn2_F01	RS1SS-15080506	BG121095	26	DCX-		1.22386e+06	808813	66.0868	511186	41.7682	25828	2.11036	812	0.0663472	43102	35942	2.93676	0	0	7160	0.585032	201167	16.437	26718	2.18308	0	0	7302
26Dn2_F02	RS1SS-15080506	BG121095	26	DCX-		1.19881e+06	829331	69.1797	586507	48.9242	15333	1.27902	929	0.0774937	24909	17476	1.45778	0	0	7433	0.620033	166822	13.9157	34831	2.90547	0	0	6546
26Dn2_F03	RS1SS-15080506	BG121095	26	DCX-		1.18171e+06	813256	68.8205	495414	41.9236	45733	3.87008	653	0.0552591	43389	38102	3.22432	0	0	5287	0.447404	193767	16.3972	34300	2.90258	0	0	6632
26Dn2_F04	RS1SS-15080506	BG121095	26	DCX-		1.03952e+06	739603	71.1486	560031	53.8741	49570	4.76855	1794	0.17258	23192	16983	1.63374	0	0	6209	0.597296	65893	6.3388	39123	3.76357	0	0	5827
26Dn2_F05	RS1SS-15080506	BG121095	26	DCX-		1.49318e+06	1054796	70.641	772482	51.7341	35495	2.37714	1809	0.121151	43772	36577	2.44961	0	0	7195	0.481858	165076	11.0553	36162	2.42181	0	0	7207
26Dn2_F06	RS1SS-15080506	BG121095	26	DCX-		1.46489e+06	1011950	69.0805	729404	49.7926	37952	2.59078	1041	0.0710636	50706	43653	2.97996	0	0	7053	0.481471	175666	11.9918	17181	1.17286	0	0	8934
26Dn2_F07	RS1SS-15080506	BG121095	26	DCX-		1.07403e+06	747986	69.6432	466017	43.3897	47458	4.4187	1074	0.0999976	40094	35035	3.26202	0	0	5059	0.471031	160481	14.942	32862	3.0597	0	0	6491
26Dn2_F08	RS1SS-15080506	BG121095	26	DCX-		1.61645e+06	1163319	71.9677	820924	50.7857	54876	3.39486	1353	0.0837022	50893	44226	2.736	0	0	6667	0.412448	196943	12.1837	38330	2.37125	0	0	7824
26Dn2_F09	RS1SS-15080506	BG121095	26	DCX-		2.70292e+06	1982682	73.3534	1341405	49.628	116848	4.32303	3008	0.111287	65816	56189	2.07883	0	0	9627	0.356171	375076	13.8767	80529	2.97934	0	0	7686
26Dn2_F10	RS1SS-15080506	BG121095	26	DCX-		1.0912e+06	788283	72.2397	499195	45.7472	47066	4.31322	830	0.0760627	28223	22507	2.06258	0	0	5716	0.523825	169491	15.5325	43478	3.9844	0	0	6467
26Dn2_F11	RS1SS-15080506	BG121095	26	DCX-		1.28835e+06	919963	71.4065	640972	49.7515	37927	2.94385	889	0.0690032	31851	24804	1.92526	0	0	7047	0.54698	152887	11.8669	55437	4.30296	0	0	6262
26Dn2_G01	RS1SS-15080506	BG121095	26	DCX-		1.61614e+06	1122545	69.4583	710751	43.9782	63710	3.9421	1604	0.0992487	42959	34443	2.13119	0	0	8516	0.526934	254743	15.7624	48778	3.01817	0	0	7287
26Dn2_G02	RS1SS-15080506	BG121095	26	DCX-		508945	346749	68.1309	268160	52.6893	821	0.161314	1	0.000196485	12401	6854	1.34671	0	0	5547	1.0899	7208	1.41626	58158	11.4272	0	0	2392
26Dn2_G03	RS1SS-15080506	BG121095	26	DCX-		1.4268e+06	997253	69.8943	743234	52.0909	30037	2.1052	1315	0.0921642	32431	27370	1.91828	0	0	5061	0.354709	149173	10.4551	41063	2.87798	0	0	6478
26Dn2_G04	RS1SS-15080506	BG121095	26	DCX-		954177	671170	70.3402	468743	49.1254	13475	1.41221	411	0.0430738	19454	16284	1.7066	0	0	3170	0.332223	130475	13.6741	38612	4.04663	0	0	5990
26Dn2_G05	RS1SS-15080506	BG121095	26	DCX-		2.03755e+06	1451566	71.2407	1089929	53.4921	104175	5.11275	3343	0.164069	50717	42769	2.09904	0	0	7948	0.390076	172992	8.49019	30410	1.49248	0	0	8461
26Dn2_G06	RS1SS-15080506	BG121095	26	DCX-		1.5771e+06	1108143	70.2645	688191	43.6365	76308	4.8385	2204	0.13975	48572	40364	2.55938	0	0	8208	0.520449	235300	14.9198	57568	3.65024	0	0	6932
26Dn2_G07	RS1SS-15080506	BG121095	26	DCX-		1.76594e+06	1275192	72.2103	872440	49.4036	78541	4.44754	1761	0.0997201	55067	44393	2.51384	0	0	10674	0.604436	219878	12.451	47505	2.69006	0	0	6990
26Dn2_G08	RS1SS-15080506	BG121095	26	DCX-		1.93874e+06	1386214	71.5008	884543	45.6247	101857	5.25378	3224	0.166294	69183	61709	3.18295	0	0	7474	0.385508	274878	14.1782	52529	2.70944	0	0	7850
26Dn2_G09	RS1SS-15080506	BG121095	26	DCX-		1.85444e+06	1337724	72.1362	812010	43.7873	71541	3.85782	2359	0.127208	64893	57032	3.07542	0	0	7861	0.423901	318203	17.159	68718	3.70559	0	0	7227
26Dn2_G10	RS1SS-15080506	BG121095	26	DCX-		1.74874e+06	1235812	70.6688	824847	47.1681	35512	2.03072	1879	0.107449	45902	37211	2.12788	0	0	8691	0.496987	280033	16.0134	47639	2.72419	0	0	7667
26Dn2_G11	RS1SS-15080506	BG121095	26	DCX-		1.9725e+06	1397765	70.8627	934893	47.3964	80036	4.05759	2193	0.111179	71820	60721	3.07838	0	0	11099	0.562687	256820	13.02	52003	2.6364	0	0	7234
26Dn2_H01	RS1SS-15080506	BG121095	26	DCX-		1.22093e+06	814224	66.6887	565045	46.2798	71029	5.8176	1272	0.104183	30023	24289	1.98938	0	0	5734	0.469641	128756	10.5457	18099	1.48239	0	0	7474
26Dn2_H02	RS1SS-15080506	BG121095	26	DCX-		1.22848e+06	857156	69.7736	572500	46.6022	50933	4.14601	591	0.0481082	33401	26562	2.16218	0	0	6839	0.556703	148900	12.1207	50831	4.13771	0	0	5880
26Dn2_H03	RS1SS-15080506	BG121095	26	DCX-		1.19582e+06	806094	67.4091	514374	43.0142	46247	3.86738	2021	0.169005	54505	48190	4.02986	0	0	6315	0.528088	155787	13.0276	33160	2.77299	0	0	6495
26Dn2_H04	RS1SS-15080506	BG121095	26	DCX-		1.32745e+06	912612	68.7495	674663	50.8241	35849	2.7006	1130	0.0851259	34453	29061	2.18924	0	0	5392	0.406194	146583	11.0425	19934	1.50168	0	0	8065
26Dn2_H05	RS1SS-15080506	BG121095	26	DCX-		1.34924e+06	937774	69.5038	668624	49.5555	46372	3.43689	1447	0.107245	39022	32090	2.37837	0	0	6932	0.51377	135950	10.076	46359	3.43593	0	0	6359
26Dn2_H06	RS1SS-15080506	BG121095	26	DCX-		1.52401e+06	1027541	67.4236	643219	42.2058	25499	1.67315	1550	0.101706	42924	35610	2.3366	0	0	7314	0.479919	283504	18.6025	30845	2.02394	0	0	7721
26Dn2_H07	RS1SS-15080506	BG121095	26	DCX-		824169	575041	69.7722	395153	47.9456	35649	4.32545	1828	0.221799	17429	13442	1.63098	0	0	3987	0.48376	95364	11.5709	29618	3.59368	0	0	5816
26Dn2_H08	RS1SS-15080506	BG121095	26	DCX-		1.16326e+06	807818	69.4444	536190	46.0938	16857	1.44912	473	0.0406616	36681	30864	2.65324	0	0	5817	0.500061	179350	15.4179	38267	3.28964	0	0	6564
26Dn2_H09	RS1SS-15080506	BG121095	26	DCX-		1.3815e+06	976431	70.6789	688780	49.8573	23111	1.67289	627	0.0453853	42211	33802	2.44675	0	0	8409	0.608685	183521	13.2841	38181	2.76373	0	0	7030
26Dn2_H10	RS1SS-15080506	BG121095	26	DCX-		1.32167e+06	925657	70.0367	620422	46.9421	20737	1.56899	630	0.0476668	40882	33138	2.50727	0	0	7744	0.585924	209959	15.8858	33027	2.49888	0	0	6714
26Dn2_H11	RS1SS-15080506	BG121095	26	DCX-		1.58194e+06	1124857	71.1062	852791	53.908	45451	2.87312	1398	0.0883726	42131	32425	2.0497	0	0	9706	0.613551	151205	9.55821	31881	2.01531	0	0	7686
54Dp2_A01	RS1SS-15080507	BG121095	54	DCX+		734520	464991	63.3055	304111	41.4027	18760	2.55405	1324	0.180254	21990	16906	2.30164	0	0	5084	0.692153	109319	14.8831	9487	1.29159	0	0	7061
54Dp2_A02	RS1SS-15080507	BG121095	54	DCX+		997565	644145	64.5717	438696	43.9767	27752	2.78197	946	0.0948309	32634	24256	2.43152	0	0	8378	0.839845	133376	13.3702	10741	1.07672	0	0	7796
54Dp2_A03	RS1SS-15080507	BG121095	54	DCX+		852147	596020	69.9434	410009	48.1148	30771	3.611	569	0.0667725	27492	18843	2.21124	0	0	8649	1.01497	112232	13.1705	14947	1.75404	0	0	7480
54Dp2_A04	RS1SS-15080507	BG121095	54	DCX+		701396	454305	64.7716	306329	43.6742	16163	2.30441	455	0.0648707	20314	16093	2.29443	0	0	4221	0.6018	96336	13.7349	14708	2.09696	0	0	6444
54Dp2_A05	RS1SS-15080507	BG121095	54	DCX+		998353	655436	65.6517	444105	44.4838	27785	2.78308	531	0.0531876	39699	27977	2.80231	0	0	11722	1.17413	126745	12.6954	16571	1.65983	0	0	7179
54Dp2_A06	RS1SS-15080507	BG121095	54	DCX+		886715	563418	63.5399	350432	39.5202	18632	2.10124	164	0.0184952	33833	25120	2.83293	0	0	8713	0.982615	141433	15.9502	18924	2.13417	0	0	6322
54Dp2_A07	RS1SS-15080507	BG121095	54	DCX+		1.05784e+06	687461	64.987	455787	43.0864	40503	3.82882	2220	0.209861	41818	31901	3.01566	0	0	9917	0.937472	131764	12.4559	15369	1.45286	0	0	7138
54Dp2_A08	RS1SS-15080507	BG121095	54	DCX+		1.16937e+06	764502	65.3771	500922	42.8368	44059	3.76775	1422	0.121604	37099	26957	2.30525	0	0	10142	0.867303	159646	13.6523	21354	1.82611	0	0	7273
54Dp2_A09	RS1SS-15080507	BG121095	54	DCX+		669838	475952	71.0548	344229	51.3899	17059	2.54674	210	0.0313509	24135	14570	2.17515	0	0	9565	1.42796	81192	12.1211	9127	1.36257	0	0	7643
54Dp2_A10	RS1SS-15080507	BG121095	54	DCX+		552288	365481	66.1758	234210	42.4072	12349	2.23597	259	0.0468958	19745	14336	2.59575	0	0	5409	0.97938	88029	15.939	10889	1.97162	0	0	5801
54Dp2_A11	RS1SS-15080507	BG121095	54	DCX+		1.12696e+06	756041	67.087	522828	46.3929	44805	3.97575	2013	0.178623	35875	26827	2.38048	0	0	9048	0.80287	135683	12.0398	14837	1.31655	0	0	6984
54Dp2_B01	RS1SS-15080507	BG121095	54	DCX+		1.0732e+06	697685	65.0096	456639	42.5492	40159	3.74198	1150	0.107156	37051	26165	2.43803	0	0	10886	1.01435	148167	13.8061	14519	1.35287	0	0	7354
54Dp2_B02	RS1SS-15080507	BG121095	54	DCX+		1.29384e+06	853861	65.9941	553254	42.7605	68169	5.26872	2396	0.185185	46202	33706	2.60511	0	0	12496	0.965805	156200	12.0726	27640	2.13627	0	0	6081
54Dp2_B03	RS1SS-15080507	BG121095	54	DCX+		1.34516e+06	882426	65.6001	603457	44.8613	40169	2.98619	966	0.071813	42496	32892	2.44521	0	0	9604	0.713967	174357	12.9618	20981	1.55974	0	0	7347
54Dp2_B04	RS1SS-15080507	BG121095	54	DCX+		1.00134e+06	657843	65.6963	430970	43.0393	33283	3.32385	1965	0.196237	33933	27012	2.69759	0	0	6921	0.691174	139074	13.8888	18618	1.85931	0	0	6482
54Dp2_B05	RS1SS-15080507	BG121095	54	DCX+		1.07982e+06	692170	64.1004	386922	35.832	41823	3.87314	2386	0.220962	38047	27903	2.58404	0	0	10144	0.939414	204497	18.938	18495	1.71278	0	0	6286
54Dp2_B06	RS1SS-15080507	BG121095	54	DCX+		1.26714e+06	831725	65.6382	578144	45.6261	20933	1.65199	519	0.0409585	42832	32631	2.57518	0	0	10201	0.805044	168507	13.2983	20790	1.64071	0	0	7383
54Dp2_B07	RS1SS-15080507	BG121095	54	DCX+		1.69009e+06	1122937	66.4423	689138	40.7752	35621	2.10764	767	0.0453821	65392	50721	3.00108	0	0	14671	0.868059	293030	17.3381	38989	2.30691	0	0	6599
54Dp2_B08	RS1SS-15080507	BG121095	54	DCX+		1.32631e+06	861936	64.9876	532282	40.1326	15350	1.15735	164	0.0123652	48450	40293	3.03798	0	0	8157	0.615016	227014	17.1162	38676	2.91606	0	0	6117
54Dp2_B09	RS1SS-15080507	BG121095	54	DCX+		1.40852e+06	964139	68.4503	670644	47.6132	45671	3.24247	1972	0.140005	49424	34996	2.48459	0	0	14428	1.02433	177159	12.5776	19269	1.36803	0	0	7317
54Dp2_B10	RS1SS-15080507	BG121095	54	DCX+		1.25024e+06	823162	65.8402	537301	42.9757	41821	3.34503	2403	0.192203	48216	37843	3.02685	0	0	10373	0.829679	168473	13.4752	24948	1.99545	0	0	6571
54Dp2_B11	RS1SS-15080507	BG121095	54	DCX+		885283	573481	64.7794	379758	42.8968	18357	2.07357	802	0.0905925	28611	22578	2.55037	0	0	6033	0.681477	130617	14.7543	15336	1.73233	0	0	6281
54Dp2_C01	RS1SS-15080507	BG121095	54	DCX+		1.31224e+06	843246	64.2601	559390	42.6286	43132	3.2869	1535	0.116976	42608	32799	2.49947	0	0	9809	0.747501	172531	13.1478	24050	1.83274	0	0	7120
54Dp2_C02	RS1SS-15080507	BG121095	54	DCX+		1.27954e+06	854924	66.8147	639325	49.965	27167	2.12318	599	0.0468135	50550	38796	3.03202	0	0	11754	0.918608	97769	7.64092	39514	3.08813	0	0	5724
54Dp2_C03	RS1SS-15080507	BG121095	54	DCX+		1.69206e+06	1083938	64.0604	653326	38.6114	52610	3.10924	1166	0.0689103	68976	56585	3.34416	0	0	12391	0.732304	276446	16.3379	31414	1.85656	0	0	7201
54Dp2_C04	RS1SS-15080507	BG121095	54	DCX+		1.16648e+06	759179	65.0829	482813	41.3906	26971	2.31217	331	0.028376	39126	30085	2.57913	0	0	9041	0.775066	182721	15.6643	27217	2.33326	0	0	6630
54Dp2_C05	RS1SS-15080507	BG121095	54	DCX+		1.59357e+06	1043926	65.5085	704595	44.2148	28646	1.7976	1932	0.121237	59150	41191	2.58482	0	0	17959	1.12696	218249	13.6956	31354	1.96753	0	0	7045
54Dp2_C06	RS1SS-15080507	BG121095	54	DCX+		1.56234e+06	1018387	65.1835	669466	42.8502	24607	1.57501	1021	0.0653507	51701	40789	2.61076	0	0	10912	0.69844	239530	15.3315	32062	2.05218	0	0	7218
54Dp2_C07	RS1SS-15080507	BG121095	54	DCX+		1.96715e+06	1305785	66.3797	823347	41.8549	33865	1.72153	1069	0.0543427	78981	65312	3.32014	0	0	13669	0.694865	342726	17.4225	25797	1.31139	0	0	8426
54Dp2_C08	RS1SS-15080507	BG121095	54	DCX+		1.45705e+06	955376	65.5692	606727	41.6408	10826	0.743008	263	0.0180502	62734	51564	3.53893	0	0	11170	0.766617	253186	17.3766	21640	1.48519	0	0	7726
54Dp2_C09	RS1SS-15080507	BG121095	54	DCX+		1.66253e+06	1129654	67.9479	705053	42.4084	41237	2.48038	1378	0.0828857	60954	49084	2.95237	0	0	11870	0.713972	305086	18.3507	15946	0.959141	0	0	8955
54Dp2_C10	RS1SS-15080507	BG121095	54	DCX+		1.00459e+06	649222	64.6253	444886	44.2852	14775	1.47074	492	0.048975	33949	25138	2.5023	0	0	8811	0.877071	129090	12.85	26030	2.5911	0	0	5811
54Dp2_C11	RS1SS-15080507	BG121095	54	DCX+		1.03462e+06	666819	64.4508	410905	39.7156	40764	3.94001	1126	0.108832	36504	29078	2.81051	0	0	7426	0.717753	159308	15.3978	18212	1.76026	0	0	6755
54Dp2_D01	RS1SS-15080507	BG121095	54	DCX+		1.17587e+06	768201	65.3303	549285	46.7129	29717	2.52723	724	0.0615713	36684	26512	2.25467	0	0	10172	0.865059	132836	11.2968	18955	1.61199	0	0	6500
54Dp2_D02	RS1SS-15080507	BG121095	54	DCX+		1.27402e+06	854826	67.0967	615163	48.2852	40158	3.15207	1473	0.115618	50292	38739	3.04069	0	0	11553	0.906815	136863	10.7426	10877	0.853754	0	0	8212
54Dp2_D03	RS1SS-15080507	BG121095	54	DCX+		908637	589302	64.8556	381261	41.9597	901	0.0991595	55	0.00605302	45909	37363	4.11198	0	0	8546	0.94053	134631	14.8168	26545	2.92141	0	0	5745
54Dp2_D04	RS1SS-15080507	BG121095	54	DCX+		1.02513e+06	699510	68.2362	485948	47.4036	24361	2.37638	989	0.0964756	32864	26232	2.5589	0	0	6632	0.646942	136596	13.3248	18752	1.82923	0	0	6814
54Dp2_D05	RS1SS-15080507	BG121095	54	DCX+		889889	588054	66.0817	368736	41.4362	47238	5.3083	372	0.0418029	34475	28638	3.21815	0	0	5837	0.655924	123262	13.8514	13971	1.56997	0	0	6062
54Dp2_D06	RS1SS-15080507	BG121095	54	DCX+		1.04919e+06	683351	65.1316	422967	40.3138	23605	2.24984	1247	0.118854	35723	29620	2.82314	0	0	6103	0.581689	181132	17.2641	18677	1.78014	0	0	6561
54Dp2_D07	RS1SS-15080507	BG121095	54	DCX+		1.12676e+06	769923	68.3309	492438	43.704	18387	1.63185	248	0.0220101	54591	45935	4.07675	0	0	8656	0.768223	178128	15.8089	26131	2.31914	0	0	6246
54Dp2_D08	RS1SS-15080507	BG121095	54	DCX+		1.51849e+06	1022787	67.3553	668628	44.0323	28247	1.8602	732	0.0482056	62671	51340	3.38098	0	0	11331	0.7462	227855	15.0053	34654	2.28213	0	0	6830
54Dp2_D09	RS1SS-15080507	BG121095	54	DCX+		954176	620600	65.0404	227351	23.8269	6125	0.641915	75	0.00786019	62975	56508	5.92218	0	0	6467	0.677758	288910	30.2785	35164	3.68527	0	0	4884
54Dp2_D10	RS1SS-15080507	BG121095	54	DCX+		1.14919e+06	801753	69.7666	571734	49.7509	60829	5.29319	1894	0.164811	38812	28727	2.49975	0	0	10085	0.877572	112453	9.78538	16031	1.39498	0	0	7313
54Dp2_D11	RS1SS-15080507	BG121095	54	DCX+		613210	419363	68.3882	295446	48.1802	15418	2.51431	717	0.116926	24054	19785	3.22646	0	0	4269	0.696173	74620	12.1688	9108	1.4853	0	0	5891
54Dp2_E01	RS1SS-15080507	BG121095	54	DCX+		1.13986e+06	728390	63.9016	456323	40.0332	14949	1.31147	283	0.0248276	47969	38871	3.41015	0	0	9098	0.798167	186271	16.3415	22595	1.98226	0	0	6220
54Dp2_E02	RS1SS-15080507	BG121095	54	DCX+		1.09784e+06	739704	67.3779	492543	44.8646	33734	3.07275	2674	0.243568	34853	27198	2.4774	0	0	7655	0.697276	146450	13.3398	29450	2.68253	0	0	5857
54Dp2_E03	RS1SS-15080507	BG121095	54	DCX+		984801	647008	65.6994	444627	45.1489	21854	2.21913	338	0.0343217	34478	25718	2.61149	0	0	8760	0.88952	122589	12.4481	23122	2.34789	0	0	6033
54Dp2_E04	RS1SS-15080507	BG121095	54	DCX+		917662	608135	66.2701	380587	41.4736	28880	3.14713	1344	0.146459	31248	25080	2.73303	0	0	6168	0.672143	140649	15.3269	25427	2.77085	0	0	5923
54Dp2_E05	RS1SS-15080507	BG121095	54	DCX+		1.3974e+06	922099	65.9869	601713	43.0596	49908	3.5715	1238	0.0885933	52405	41311	2.95628	0	0	11094	0.793905	204361	14.6244	12474	0.89266	0	0	8146
54Dp2_E06	RS1SS-15080507	BG121095	54	DCX+		1.27783e+06	838417	65.6128	563789	44.121	35032	2.74153	947	0.0741103	38570	29468	2.30611	0	0	9102	0.712304	186435	14.59	13644	1.06775	0	0	8192
54Dp2_E07	RS1SS-15080507	BG121095	54	DCX+		1287392	877807	68.1849	602415	46.7934	32650	2.53614	1778	0.138109	38397	26747	2.07761	0	0	11650	0.90493	172265	13.3809	30302	2.35375	0	0	6323
54Dp2_E08	RS1SS-15080507	BG121095	54	DCX+		1.47237e+06	1018802	69.1949	739563	50.2296	36590	2.48512	1037	0.0704309	56309	44838	3.0453	0	0	11471	0.779087	165932	11.2698	19371	1.31564	0	0	8107
54Dp2_E09	RS1SS-15080507	BG121095	54	DCX+		1.02972e+06	731120	71.0021	534438	51.9015	23381	2.27063	61	0.00592396	38314	30052	2.91847	0	0	8262	0.802357	99917	9.70335	35009	3.39987	0	0	5233
54Dp2_E10	RS1SS-15080507	BG121095	54	DCX+		856645	562351	65.6457	351114	40.9871	20875	2.43683	749	0.0874341	32637	26539	3.09802	0	0	6098	0.711847	140019	16.345	16957	1.97947	0	0	5908
54Dp2_E11	RS1SS-15080507	BG121095	54	DCX+		836116	558104	66.7496	389441	46.5774	29040	3.4732	501	0.0599199	28159	20846	2.4932	0	0	7313	0.87464	101883	12.1853	9080	1.08597	0	0	7005
54Dp2_F01	RS1SS-15080507	BG121095	54	DCX+		1.10251e+06	718893	65.2049	501573	45.4936	35962	3.26182	1363	0.123627	33224	21404	1.94138	0	0	11820	1.0721	134756	12.2226	12015	1.08978	0	0	8178
54Dp2_F02	RS1SS-15080507	BG121095	54	DCX+		1.14461e+06	744826	65.0723	500001	43.683	20335	1.77658	539	0.0470902	37132	30598	2.67322	0	0	6534	0.570848	161825	14.138	24994	2.18362	0	0	6693
54Dp2_F03	RS1SS-15080507	BG121095	54	DCX+		1.08235e+06	706966	65.3177	487093	45.0033	26509	2.44921	1050	0.0970112	33100	26238	2.42417	0	0	6862	0.633991	140192	12.9526	19022	1.75747	0	0	7308
54Dp2_F04	RS1SS-15080507	BG121095	54	DCX+		882899	581038	65.8102	383541	43.4411	18366	2.08019	481	0.0544796	41225	33454	3.78911	0	0	7771	0.880168	116306	13.1732	21119	2.39201	0	0	6348
54Dp2_F05	RS1SS-15080507	BG121095	54	DCX+		1.20296e+06	786079	65.3451	504074	41.9026	41828	3.47708	2360	0.196182	34691	25899	2.15293	0	0	8792	0.730861	184582	15.3439	18544	1.54152	0	0	6848
54Dp2_F06	RS1SS-15080507	BG121095	54	DCX+		1.60697e+06	1081444	67.2971	759066	47.2359	62950	3.91731	3702	0.230371	51751	41102	2.55773	0	0	10649	0.662676	188350	11.7208	15625	0.972327	0	0	8714
54Dp2_F07	RS1SS-15080507	BG121095	54	DCX+		898406	578420	64.3829	369404	41.1177	24345	2.7098	818	0.0910501	26086	20279	2.25722	0	0	5807	0.646367	143740	15.9994	14027	1.56132	0	0	6261
54Dp2_F08	RS1SS-15080507	BG121095	54	DCX+		1.12623e+06	749140	66.5173	454832	40.3852	48930	4.34457	1613	0.143221	39304	31788	2.82251	0	0	7516	0.667357	179717	15.9574	24744	2.19706	0	0	6375
54Dp2_F09	RS1SS-15080507	BG121095	54	DCX+		833028	573072	68.7939	452090	54.2707	26044	3.12643	1670	0.200474	22525	14331	1.72035	0	0	8194	0.983641	50336	6.04254	20407	2.44974	0	0	5289
54Dp2_F10	RS1SS-15080507	BG121095	54	DCX+		622992	410697	65.9234	265410	42.6025	14099	2.26311	261	0.0418946	23074	18225	2.9254	0	0	4849	0.778341	96378	15.4702	11475	1.84192	0	0	5683
54Dp2_F11	RS1SS-15080507	BG121095	54	DCX+		802889	526253	65.5449	340455	42.4037	22376	2.78693	491	0.0611541	23441	18038	2.24664	0	0	5403	0.672945	127971	15.9388	11519	1.43469	0	0	6229
54Dp2_G01	RS1SS-15080507	BG121095	54	DCX+		1.25197e+06	807555	64.5025	515533	41.1776	28329	2.26275	768	0.0613431	39995	29713	2.37329	0	0	10282	0.821263	195899	15.6472	27031	2.15907	0	0	6569
54Dp2_G02	RS1SS-15080507	BG121095	54	DCX+		1.55227e+06	1057429	68.1216	747575	48.1602	69641	4.48641	2965	0.191011	48460	35933	2.31487	0	0	12527	0.807013	167436	10.7865	21352	1.37554	0	0	7382
54Dp2_G03	RS1SS-15080507	BG121095	54	DCX+		1.05893e+06	772505	72.9518	550516	51.9882	26989	2.54872	1412	0.133343	32126	19012	1.79541	0	0	13114	1.23843	147784	13.956	13678	1.29169	0	0	8409
54Dp2_G04	RS1SS-15080507	BG121095	54	DCX+		1.09255e+06	720154	65.915	478472	43.7941	33216	3.04023	469	0.0429271	37030	31012	2.8385	0	0	6018	0.550822	150474	13.7727	20493	1.87571	0	0	6679
54Dp2_G05	RS1SS-15080507	BG121095	54	DCX+		1.09037e+06	716426	65.7049	494219	45.3259	40998	3.76001	1551	0.142245	27304	20124	1.84561	0	0	7180	0.658493	136614	12.5292	15740	1.44355	0	0	6422
54Dp2_G06	RS1SS-15080507	BG121095	54	DCX+		1.32209e+06	872877	66.0227	585558	44.2904	33758	2.55339	2645	0.200062	37778	27783	2.10145	0	0	9995	0.756002	196486	14.8618	16652	1.25952	0	0	7398
54Dp2_G07	RS1SS-15080507	BG121095	54	DCX+		1.35489e+06	894329	66.0073	592660	43.7421	35327	2.60736	2413	0.178095	47192	38666	2.8538	0	0	8526	0.629274	200870	14.8255	15867	1.17109	0	0	7926
54Dp2_G08	RS1SS-15080507	BG121095	54	DCX+		1.54614e+06	1044817	67.5757	669319	43.2896	33597	2.17295	1476	0.0954633	49885	41041	2.65441	0	0	8844	0.572004	260934	16.8764	29606	1.91483	0	0	7064
54Dp2_G09	RS1SS-15080507	BG121095	54	DCX+		725645	483062	66.5701	293178	40.4024	16154	2.22616	399	0.0549856	22875	20230	2.78787	0	0	2645	0.364503	127082	17.513	23374	3.22114	0	0	5088
54Dp2_G10	RS1SS-15080507	BG121095	54	DCX+		893892	587501	65.7239	410593	45.9332	23991	2.68388	287	0.0321068	23639	18857	2.10954	0	0	4782	0.534964	117678	13.1647	11313	1.26559	0	0	6932
54Dp2_G11	RS1SS-15080507	BG121095	54	DCX+		521886	352798	67.6006	288910	55.3588	18585	3.56112	958	0.183565	13046	6776	1.29837	0	0	6270	1.20141	15019	2.87783	16280	3.11946	0	0	3593
54Dp2_H01	RS1SS-15080507	BG121095	54	DCX+		1.18809e+06	765615	64.4406	505059	42.51	42191	3.55115	1625	0.136774	40961	33442	2.81476	0	0	7519	0.632863	161512	13.5942	14267	1.20083	0	0	7549
54Dp2_H02	RS1SS-15080507	BG121095	54	DCX+		1.23751e+06	800744	64.7061	530146	42.8398	37247	3.00984	1261	0.101898	49488	38882	3.14196	0	0	10606	0.857044	154134	12.4552	28468	2.30043	0	0	6047
54Dp2_H03	RS1SS-15080507	BG121095	54	DCX+		1.10239e+06	729613	66.1844	508585	46.1346	37002	3.35651	902	0.0818219	36689	29387	2.66574	0	0	7302	0.662376	124950	11.3344	21485	1.94894	0	0	6576
54Dp2_H04	RS1SS-15080507	BG121095	54	DCX+		916478	600454	65.5176	435430	47.5112	24858	2.71234	1063	0.115988	29104	21738	2.37191	0	0	7366	0.803729	83229	9.0814	26770	2.92097	0	0	5433
54Dp2_H05	RS1SS-15080507	BG121095	54	DCX+		874277	563449	64.4474	382391	43.738	28108	3.215	2724	0.311572	28082	22549	2.57916	0	0	5533	0.632866	100623	11.5093	21521	2.46158	0	0	5696
54Dp2_H06	RS1SS-15080507	BG121095	54	DCX+		730884	449850	61.5487	287180	39.2921	13059	1.78674	360	0.0492554	21917	17979	2.4599	0	0	3938	0.538799	115729	15.8341	11605	1.5878	0	0	6290
54Dp2_H07	RS1SS-15080507	BG121095	54	DCX+		387545	239806	61.8782	161455	41.661	7502	1.93577	234	0.0603801	10181	8095	2.08879	0	0	2086	0.53826	55499	14.3207	4935	1.2734	0	0	5698
54Dp2_H08	RS1SS-15080507	BG121095	54	DCX+		1.08525e+06	715465	65.926	547699	50.4673	575	0.0529829	4	0.000368577	42309	35777	3.29664	0	0	6532	0.601886	109575	10.0967	15303	1.41008	0	0	7273
54Dp2_H09	RS1SS-15080507	BG121095	54	DCX+		581889	381443	65.5525	269259	46.2733	17521	3.01106	311	0.0534466	17139	12984	2.23135	0	0	4155	0.714054	71599	12.3046	5614	0.964789	0	0	6437
54Dp2_H10	RS1SS-15080507	BG121095	54	DCX+		958113	615816	64.2738	457403	47.74	39227	4.09419	1698	0.177223	26704	19557	2.0412	0	0	7147	0.745945	78421	8.18494	12359	1.28993	4	4.17487	6519
54Dp2_H11	RS1SS-15080507	BG121095	54	DCX+		559331	357062	63.8373	247439	44.2384	4968	0.888204	66	0.0117998	24257	20398	3.64686	0	0	3859	0.689931	65111	11.6409	15221	2.72129	0	0	4210
54Dn2_A01	RS1SS-15080508	BG121095	54	DCX-		107767	50516	46.875	4324	4.01234	3	0.00278377	0	0	296	124	0.115063	0	0	172	0.159603	1279	1.18681	44614	41.3984	0	0	237
54Dn2_A02	RS1SS-15080508	BG121095	54	DCX-		78438.7	32235	41.0958	4800	6.11943	430	0.548199	0	0	290	152	0.193782	0	0	138	0.175934	745	0.949786	25970	33.1086	0	0	265
54Dn2_A03	RS1SS-15080508	BG121095	54	DCX-		1.0515e+06	723913	68.846	566390	53.8651	33398	3.17623	1890	0.179744	26811	20962	1.99354	0	0	5849	0.556255	83310	7.92299	12114	1.15207	0	0	7709
54Dn2_A04	RS1SS-15080508	BG121095	54	DCX-		1.15374e+06	761159	65.9732	549299	47.6103	47718	4.13594	1663	0.14414	36190	26388	2.28717	0	0	9802	0.849585	108362	9.39224	17927	1.55382	0	0	7204
54Dn2_A05	RS1SS-15080508	BG121095	54	DCX-		1.0196e+06	669242	65.6374	508092	49.8323	31732	3.11219	913	0.0895446	31598	23714	2.3258	0	0	7884	0.773241	84323	8.27017	12584	1.2342	0	0	7201
54Dn2_A06	RS1SS-15080508	BG121095	54	DCX-		942159	628141	66.6703	478432	50.7804	22812	2.42125	422	0.0447907	25974	19913	2.11355	0	0	6061	0.643309	84533	8.97226	15968	1.69483	0	0	6762
54Dn2_A07	RS1SS-15080508	BG121095	54	DCX-		1.38097e+06	950590	68.8347	724108	52.4346	59300	4.29407	1312	0.0950054	40732	29363	2.12625	0	0	11369	0.823259	106020	7.67719	19118	1.38438	0	0	7800
54Dn2_A08	RS1SS-15080508	BG121095	54	DCX-		704875	460267	65.2976	340273	48.2742	3323	0.471431	6	0.000851214	20974	16415	2.32878	0	0	4559	0.646781	81177	11.5165	14514	2.05909	0	0	6149
54Dn2_A09	RS1SS-15080508	BG121095	54	DCX-		562213	369441	65.7119	250652	44.5831	24113	4.28894	617	0.109745	18910	15573	2.76995	0	0	3337	0.593547	61361	10.9142	13788	2.45245	0	0	5349
54Dn2_A10	RS1SS-15080508	BG121095	54	DCX-		919586	615529	66.9355	452172	49.1713	20838	2.26602	323	0.0351245	29288	22485	2.44512	0	0	6803	0.73979	92893	10.1016	20015	2.17652	0	0	6524
54Dn2_A11	RS1SS-15080508	BG121095	54	DCX-		784387	535724	68.2985	336996	42.963	80954	10.3207	3212	0.409492	25316	18994	2.42151	0	0	6322	0.80598	74079	9.44419	15167	1.93361	0	0	5493
54Dn2_B01	RS1SS-15080508	BG121095	54	DCX-		1.89323e+06	1288204	68.0425	929963	49.1204	53836	2.8436	1435	0.0757963	60006	46216	2.44111	0	0	13790	0.728384	215235	11.3686	27729	1.46464	0	0	7633
54Dn2_B02	RS1SS-15080508	BG121095	54	DCX-		1.57556e+06	1069567	67.885	797327	50.606	6276	0.398335	493	0.0312905	74038	63295	4.01731	0	0	10743	0.681854	159825	10.144	31608	2.00615	0	0	7369
54Dn2_B03	RS1SS-15080508	BG121095	54	DCX-		1.73698e+06	1210036	69.6633	933055	53.7171	16017	0.922119	104	0.00598741	54855	41026	2.36192	0	0	13829	0.796153	174986	10.0742	31019	1.7858	0	0	7362
54Dn2_B04	RS1SS-15080508	BG121095	54	DCX-		1.06738e+06	714369	66.9271	482795	45.2316	20122	1.88517	610	0.0571491	41558	34239	3.20775	0	0	7319	0.685695	140708	13.1825	28576	2.6772	0	0	6181
54Dn2_B05	RS1SS-15080508	BG121095	54	DCX-		1.57648e+06	1057676	67.091	709143	44.9827	72353	4.58953	2118	0.13435	54073	37096	2.35309	0	0	16977	1.07689	194186	12.3177	25803	1.63675	0	0	7807
54Dn2_B06	RS1SS-15080508	BG121095	54	DCX-		1.47342e+06	1031393	69.9999	781523	53.0414	85892	5.82943	1830	0.124201	39742	25428	1.72578	0	0	14314	0.971481	109723	7.44682	12683	0.860786	0	0	8211
54Dn2_B07	RS1SS-15080508	BG121095	54	DCX-		1.49357e+06	1040571	69.6702	766628	51.3287	68397	4.57944	2465	0.165041	48474	40739	2.72763	0	0	7735	0.517888	132051	8.84132	22556	1.51021	0	0	7897
54Dn2_B08	RS1SS-15080508	BG121095	54	DCX-		956438	638222	66.7291	473438	49.5001	7880	0.82389	456	0.0476769	26156	21977	2.2978	0	0	4179	0.436934	104173	10.8918	26119	2.73086	0	0	6508
54Dn2_B09	RS1SS-15080508	BG121095	54	DCX-		1.08138e+06	751816	69.5235	579777	53.6143	26254	2.42781	1689	0.156189	35832	30965	2.86346	0	0	4867	0.450071	91879	8.49643	16385	1.51519	0	0	6852
54Dn2_B10	RS1SS-15080508	BG121095	54	DCX-		879396	590220	67.1166	453928	51.6182	1305	0.148397	159	0.0180806	37449	31663	3.60054	0	0	5786	0.657952	74710	8.49561	22669	2.57779	0	0	5994
54Dn2_B11	RS1SS-15080508	BG121095	54	DCX-		956972	651188	68.0467	484437	50.6219	8429	0.880799	147	0.0153609	36422	31281	3.26875	0	0	5141	0.537215	104850	10.9564	16903	1.7663	0	0	6887
54Dn2_C01	RS1SS-15080508	BG121095	54	DCX-		1.33856e+06	898431	67.119	630583	47.1089	56860	4.24783	1800	0.134472	38889	25054	1.87171	0	0	13835	1.03357	149822	11.1927	20477	1.52977	0	0	7404
54Dn2_C02	RS1SS-15080508	BG121095	54	DCX-		2.01316e+06	1431222	71.0934	1126938	55.9786	78195	3.8842	1455	0.0722745	65214	49775	2.47248	0	0	15439	0.766904	141572	7.03233	17848	0.886567	0	0	8768
54Dn2_C03	RS1SS-15080508	BG121095	54	DCX-		1.50372e+06	1048589	69.733	815934	54.2611	149	0.00990877	0	0	62075	53580	3.56317	0	0	8495	0.564933	123344	8.2026	47087	3.13137	0	0	6448
54Dn2_C04	RS1SS-15080508	BG121095	54	DCX-		1.31438e+06	908228	69.0995	646371	49.177	1217	0.0925914	52	0.00395625	73496	63186	4.80729	0	0	10310	0.784402	165268	12.5739	21824	1.66041	0	0	7305
54Dn2_C05	RS1SS-15080508	BG121095	54	DCX-		1.80704e+06	1243434	68.8105	876468	48.503	84886	4.69751	4951	0.273984	50397	35269	1.95175	0	0	15128	0.83717	204069	11.293	22663	1.25415	0	0	9028
54Dn2_C06	RS1SS-15080508	BG121095	54	DCX-		1.44701e+06	983701	67.9815	614587	42.4728	24737	1.70952	1667	0.115203	49901	40191	2.77751	0	0	9710	0.671037	240504	16.6207	52305	3.61469	0	0	5850
54Dn2_C07	RS1SS-15080508	BG121095	54	DCX-		1.97892e+06	1389682	70.2242	998402	50.4519	36431	1.84095	862	0.0435591	97457	85788	4.33509	0	0	11669	0.589665	212095	10.7177	44435	2.24542	0	0	7172
54Dn2_C08	RS1SS-15080508	BG121095	54	DCX-		2.3114e+06	1620924	70.1274	1099427	47.5654	94791	4.10102	1024	0.0443022	81252	68291	2.95453	0	0	12961	0.560742	302288	13.0781	42142	1.82322	0	0	7910
54Dn2_C09	RS1SS-15080508	BG121095	54	DCX-		1.07042e+06	736711	68.8246	469194	43.8328	66096	6.17479	2343	0.218887	36083	29579	2.76331	0	0	6504	0.607613	139700	13.051	23295	2.17625	0	0	6816
54Dn2_C10	RS1SS-15080508	BG121095	54	DCX-		1.1032e+06	740168	67.0929	536734	48.6525	35331	3.2026	811	0.0735135	37020	28318	2.5669	0	0	8702	0.788797	110758	10.0397	19514	1.76886	0	0	6838
54Dn2_C11	RS1SS-15080508	BG121095	54	DCX-		868269	574200	66.1316	399901	46.0573	43930	5.05949	1490	0.171606	30392	23168	2.6683	0	0	7224	0.832	86545	9.96754	11942	1.37538	0	0	7575
54Dn2_D01	RS1SS-15080508	BG121095	54	DCX-		1.41085e+06	961322	68.1377	669896	47.4817	20888	1.48052	454	0.0321792	52849	44355	3.14385	0	0	8494	0.602048	192443	13.6402	24792	1.75724	0	0	7480
54Dn2_D02	RS1SS-15080508	BG121095	54	DCX-		1.54835e+06	1077224	69.5722	761776	49.1991	946	0.0610972	0	0	82047	74781	4.82971	0	0	7266	0.469273	182641	11.7958	49814	3.21722	0	0	6396
54Dn2_D03	RS1SS-15080508	BG121095	54	DCX-		1.70927e+06	1129723	66.094	691047	40.4294	17550	1.02676	298	0.0174344	74929	69084	4.04173	0	0	5845	0.341959	298284	17.451	47615	2.7857	0	0	6757
54Dn2_D04	RS1SS-15080508	BG121095	54	DCX-		2.94449e+06	2142016	72.7466	1409443	47.8672	131840	4.47752	4256	0.144541	83419	71638	2.43295	0	0	11781	0.400103	454428	15.4332	58630	1.99118	0	0	8300
54Dn2_D05	RS1SS-15080508	BG121095	54	DCX-		3.10747e+06	2248703	72.3644	1536608	49.4488	174988	5.6312	4681	0.150637	111683	91133	2.93271	0	0	20550	0.66131	384721	12.3805	36022	1.15921	0	0	9924
54Dn2_D06	RS1SS-15080508	BG121095	54	DCX-		2.11153e+06	1501760	71.122	1054420	49.9364	105707	5.00619	2906	0.137626	51264	38929	1.84364	0	0	12335	0.584175	261455	12.3823	26008	1.23172	0	0	8805
54Dn2_D07	RS1SS-15080508	BG121095	54	DCX-		3.63071e+06	2664899	73.3989	1672756	46.0725	43431	1.19621	469	0.0129176	131679	119319	3.28638	0	0	12360	0.34043	728361	20.0611	88203	2.42936	0	0	8520
54Dn2_D08	RS1SS-15080508	BG121095	54	DCX-		2.28814e+06	1628159	71.1564	1117163	48.8241	91131	3.98275	2307	0.100824	61425	49204	2.15039	0	0	12221	0.534102	326673	14.2768	29460	1.28751	0	0	8931
54Dn2_D09	RS1SS-15080508	BG121095	54	DCX-		2.62866e+06	1905039	72.4717	1334866	50.7811	1225	0.0466016	0	0	132439	122881	4.67465	0	0	9558	0.363607	389427	14.8146	47082	1.7911	0	0	8688
54Dn2_D10	RS1SS-15080508	BG121095	54	DCX-		2.38055e+06	1659112	69.6945	1078501	45.3047	91635	3.84932	1929	0.0810317	79844	58242	2.44658	0	0	21602	0.907437	356858	14.9906	50345	2.11485	0	0	7831
54Dn2_D11	RS1SS-15080508	BG121095	54	DCX-		1.78876e+06	1250983	69.9358	899353	50.278	62400	3.48845	2344	0.131041	76850	65247	3.64761	0	0	11603	0.648662	184389	10.3082	25647	1.43379	0	0	8017
54Dn2_E01	RS1SS-15080508	BG121095	54	DCX-		1.04461e+06	685107	65.5849	485416	46.4686	25493	2.44043	863	0.0826145	26191	20477	1.96025	0	0	5714	0.546998	132769	12.7099	14375	1.37611	0	0	7657
54Dn2_E02	RS1SS-15080508	BG121095	54	DCX-		1.62871e+06	1129687	69.3607	828167	50.8479	69079	4.24132	2382	0.14625	51863	37885	2.32607	0	0	13978	0.858223	150717	9.25374	27477	1.68704	2	1.22796	7628
54Dn2_E03	RS1SS-15080508	BG121095	54	DCX-		2.01612e+06	1391951	69.041	939600	46.6043	21262	1.0546	627	0.0310993	87745	76693	3.80398	0	0	11052	0.548181	295241	14.644	47476	2.35482	0	0	7585
54Dn2_E04	RS1SS-15080508	BG121095	54	DCX-		1.56098e+06	1073884	68.7957	720205	46.1381	77412	4.95921	2960	0.189625	53668	40592	2.60043	0	0	13076	0.837681	186728	11.9623	32911	2.10836	0	0	7480
54Dn2_E05	RS1SS-15080508	BG121095	54	DCX-		1.81638e+06	1236843	68.0939	782927	43.1037	101480	5.58694	2482	0.136645	61006	46214	2.54429	0	0	14792	0.814367	254268	13.9986	34680	1.90929	0	0	7707
54Dn2_E06	RS1SS-15080508	BG121095	54	DCX-		1.95826e+06	1357723	69.333	916548	46.8041	77832	3.97454	2778	0.14186	64689	51988	2.6548	0	0	12701	0.648585	264503	13.507	31373	1.60208	0	0	8235
54Dn2_E07	RS1SS-15080508	BG121095	54	DCX-		2.35621e+06	1681804	71.3776	1333408	56.5913	22304	0.946606	1105	0.0468974	92157	74352	3.15558	0	0	17805	0.755664	175335	7.44141	57495	2.44015	0	0	7546
54Dn2_E08	RS1SS-15080508	BG121095	54	DCX-		2.61663e+06	1910685	73.0208	1397469	53.4072	93311	3.56607	2382	0.091033	104477	90327	3.45203	0	0	14150	0.540771	204067	7.79884	108979	4.16486	0	0	6345
54Dn2_E09	RS1SS-15080508	BG121095	54	DCX-		2.78044e+06	2028760	72.9654	1402315	50.435	68908	2.47831	767	0.0275856	91657	74580	2.68231	0	0	17077	0.614183	419884	15.1013	45229	1.62668	0	0	8270
54Dn2_E10	RS1SS-15080508	BG121095	54	DCX-		1.37333e+06	944919	68.8052	687859	50.0871	60310	4.39153	1797	0.13085	37369	24191	1.76149	0	0	13178	0.959569	134131	9.76688	23453	1.70775	0	0	7029
54Dn2_E11	RS1SS-15080508	BG121095	54	DCX-		142810	53905	37.7459	6833	4.78467	37	0.0259085	0	0	3993	1483	1.03844	0	0	2510	1.75758	17457	12.2239	25585	17.9154	0	0	1699
54Dn2_F01	RS1SS-15080508	BG121095	54	DCX-		1.2047e+06	778518	64.6236	509482	42.2913	27194	2.25733	230	0.0190919	39754	32713	2.71546	0	0	7041	0.584463	177628	14.7446	24230	2.0113	0	0	6998
54Dn2_F02	RS1SS-15080508	BG121095	54	DCX-		1.48833e+06	1005768	67.5767	680702	45.7358	14757	0.991511	574	0.0385666	68056	57305	3.85028	0	0	10751	0.722351	194446	13.0647	47233	3.17355	0	0	5958
54Dn2_F03	RS1SS-15080508	BG121095	54	DCX-		1.36993e+06	934710	68.2304	645592	47.1258	2048	0.149496	86	0.00627768	101026	92387	6.74391	0	0	8639	0.630615	129540	9.45594	56418	4.11831	0	0	5285
54Dn2_F04	RS1SS-15080508	BG121095	54	DCX-		1.5014e+06	1026314	68.3572	651785	43.4119	36068	2.40229	763	0.0508193	53422	43644	2.90689	0	0	9778	0.65126	221570	14.7576	62706	4.17651	0	0	5696
54Dn2_F05	RS1SS-15080508	BG121095	54	DCX-		1.81779e+06	1205626	66.3235	825037	45.3867	36605	2.0137	1518	0.0835078	71931	58137	3.19822	0	0	13794	0.758831	229301	12.6142	41234	2.26835	0	0	7308
54Dn2_F06	RS1SS-15080508	BG121095	54	DCX-		1.7745e+06	1216027	68.5278	683518	38.5189	55963	3.15373	1836	0.103466	93896	86161	4.8555	0	0	7735	0.435897	324226	18.2714	56588	3.18895	0	0	6474
54Dn2_F07	RS1SS-15080508	BG121095	54	DCX-		1.35624e+06	952308	70.217	718414	52.9712	39085	2.88187	1194	0.0880378	29730	15313	1.12908	0	0	14417	1.06302	46274	3.41194	117611	8.67187	0	0	3625
54Dn2_F08	RS1SS-15080508	BG121095	54	DCX-		2.8577e+06	2005679	70.1852	1266520	44.3196	26764	0.936559	397	0.0138923	98881	91047	3.18603	0	0	7834	0.274137	515478	18.0382	97639	3.4167	0	0	7372
54Dn2_F09	RS1SS-15080508	BG121095	54	DCX-		498236	315353	63.2939	97282	19.5253	71597	14.3701	1307	0.262325	24492	4301	0.863245	0	0	20191	4.0525	15290	3.06883	105385	21.1516	0	0	860
54Dn2_F10	RS1SS-15080508	BG121095	54	DCX-		1.22184e+06	863107	70.6401	634400	51.9218	43202	3.53582	942	0.077097	47498	39570	3.23857	0	0	7928	0.648859	98031	8.02325	39034	3.1947	0	0	6033
54Dn2_F11	RS1SS-15080508	BG121095	54	DCX-		1.60375e+06	1125893	70.2039	823587	51.3539	104584	6.52122	6739	0.420203	53885	41198	2.56886	0	0	12687	0.791084	121656	7.58573	15442	0.96287	0	0	8295
54Dn2_G01	RS1SS-15080508	BG121095	54	DCX-		1.5688e+06	1042608	66.4591	751208	47.8844	21731	1.3852	1919	0.122323	44303	35979	2.29341	0	0	8324	0.530598	203164	12.9503	20283	1.2929	0	0	7748
54Dn2_G02	RS1SS-15080508	BG121095	54	DCX-		1.25333e+06	833917	66.5363	577156	46.0499	1601	0.12774	49	0.0039096	41601	26267	2.09578	0	0	15334	1.22346	193162	15.412	20348	1.62352	0	0	6581
54Dn2_G03	RS1SS-15080508	BG121095	54	DCX-		1.64508e+06	1121619	68.18	756567	45.9895	74319	4.51764	2077	0.126255	91413	34953	2.12469	0	0	56460	3.43204	172934	10.5122	24309	1.47767	0	0	7025
54Dn2_G04	RS1SS-15080508	BG121095	54	DCX-		1.07264e+06	727260	67.8009	441067	41.1197	57855	5.3937	1522	0.141893	42838	32128	2.99522	0	0	10710	0.99847	150532	14.0338	33446	3.1181	0	0	5824
54Dn2_G05	RS1SS-15080508	BG121095	54	DCX-		1.39684e+06	956067	68.4452	627613	44.931	95952	6.86924	1990	0.142465	76083	16246	1.16306	0	0	59837	4.28375	95406	6.83015	59023	4.22548	0	0	4690
54Dn2_G06	RS1SS-15080508	BG121095	54	DCX-		2.14499e+06	1485519	69.2553	1075352	50.1332	34285	1.59838	316	0.014732	73000	58063	2.70691	0	0	14937	0.696367	264684	12.3396	37882	1.76607	0	0	7858
54Dn2_G07	RS1SS-15080508	BG121095	54	DCX-		2.28254e+06	1589910	69.6552	933641	40.9035	27465	1.20326	234	0.0102517	93999	85792	3.75861	0	0	8207	0.359555	459863	20.1469	74708	3.27301	0	0	6600
54Dn2_G08	RS1SS-15080508	BG121095	54	DCX-		1.78487e+06	1275799	71.4787	911177	51.0502	59534	3.33549	1901	0.106507	54039	41703	2.33648	0	0	12336	0.691144	182354	10.2167	66794	3.74224	0	0	6479
54Dn2_G09	RS1SS-15080508	BG121095	54	DCX-		1.73401e+06	1223366	70.5511	910810	52.5261	53	0.00305649	1	5.77e-05	103372	92858	5.35509	0	0	10514	0.606339	164930	9.51146	44200	2.549	0	0	6958
54Dn2_G10	RS1SS-15080508	BG121095	54	DCX-		1.79111e+06	1243683	69.4366	911007	50.8628	82718	4.61826	3135	0.175032	48398	36410	2.03282	0	0	11988	0.669307	175664	9.80757	22761	1.27078	0	0	7894
54Dn2_G11	RS1SS-15080508	BG121095	54	DCX-		1.60117e+06	1094167	68.3355	840591	52.4986	180	0.0112418	0	0	65292	54868	3.42675	0	0	10424	0.651025	150657	9.40919	37447	2.33873	0	0	6749
54Dn2_H01	RS1SS-15080508	BG121095	54	DCX-		1.35325e+06	889387	65.7225	631448	46.6617	26167	1.93365	572	0.0422687	36517	27276	2.0156	0	0	9241	0.682876	179076	13.2331	15607	1.1533	0	0	7944
54Dn2_H02	RS1SS-15080508	BG121095	54	DCX-		1.24892e+06	838576	67.1442	607253	48.6223	12887	1.03185	439	0.0351504	45268	38397	3.07442	0	0	6871	0.550156	149555	11.9748	23174	1.85553	0	0	7007
54Dn2_H03	RS1SS-15080508	BG121095	54	DCX-		1.49145e+06	1020190	68.4026	784256	52.5835	29137	1.9536	1025	0.0687251	44503	35913	2.40793	0	0	8590	0.57595	145829	9.77767	15440	1.03523	0	0	8273
54Dn2_H04	RS1SS-15080508	BG121095	54	DCX-		777460	512163	65.8765	357326	45.9607	489	0.0628971	0	0	38378	33291	4.28202	0	0	5087	0.65431	91556	11.7763	24414	3.14023	0	0	5533
54Dn2_H05	RS1SS-15080508	BG121095	54	DCX-		1.38893e+06	937519	67.4996	670381	48.2661	34551	2.48761	796	0.0573105	51410	40085	2.88604	0	0	11325	0.815378	160844	11.5805	19537	1.40663	0	0	7623
54Dn2_H06	RS1SS-15080508	BG121095	54	DCX-		1.34402e+06	899273	66.9093	607128	45.1726	53059	3.94779	3280	0.244044	41749	32515	2.41924	0	0	9234	0.687045	171477	12.7585	22580	1.68004	0	0	7470
54Dn2_H07	RS1SS-15080508	BG121095	54	DCX-		1.89601e+06	1335152	70.4191	1011030	53.3242	75232	3.96792	2412	0.127215	60436	41674	2.19799	0	0	18762	0.989553	164265	8.66373	21777	1.14857	0	0	8639
54Dn2_H08	RS1SS-15080508	BG121095	54	DCX-		1.33504e+06	907607	67.9837	664052	49.7404	32784	2.45566	1874	0.140371	37770	27902	2.08998	0	0	9868	0.739156	138968	10.4093	32159	2.40885	0	0	6161
54Dn2_H09	RS1SS-15080508	BG121095	54	DCX-		1.19861e+06	838522	69.9579	671501	56.0233	33647	2.80717	1860	0.15518	38845	32160	2.68311	0	0	6685	0.55773	80188	6.69008	12481	1.04129	0	0	8059
54Dn2_H10	RS1SS-15080508	BG121095	54	DCX-		1.43278e+06	982823	68.5954	728200	50.8242	47633	3.32451	1254	0.087522	46919	35214	2.45773	0	0	11705	0.816942	139267	9.72003	19550	1.36448	0	0	7532
54Dn2_H11	RS1SS-15080508	BG121095	54	DCX-		1.32028e+06	873403	66.1528	617632	46.7803	25329	1.91845	192	0.0145424	42889	34284	2.59672	0	0	8605	0.651755	154362	11.6916	32999	2.49939	0	0	6248
26Dp4_A01	RS1SS-15100801	BG121099	26	DCX+		2.26519e+06	1444528	63.7707	832079	36.7333	55439	2.44743	740	0.0326684	90076	76705	3.38625	0	0	13371	0.590282	401894	17.7422	64300	2.83862	0	0	7281
26Dp4_A02	RS1SS-15100801	BG121099	26	DCX+		2.31087e+06	1504368	65.0996	940631	40.7046	66034	2.85754	496	0.0214638	98326	80012	3.46242	0	0	18314	0.792515	351385	15.2057	47496	2.05533	0	0	8195
26Dp4_A03	RS1SS-15100801	BG121099	26	DCX+		2.67084e+06	1880628	70.4134	1466480	54.9071	32639	1.22205	1251	0.0468392	100334	54239	2.03078	0	0	46095	1.72586	89433	3.3485	190491	7.13225	0	0	5100
26Dp4_A04	RS1SS-15100801	BG121099	26	DCX+		2.20119e+06	1381829	62.7765	728043	33.075	27239	1.23747	229	0.0104035	101619	87645	3.98171	0	0	13974	0.634838	430273	19.5473	94426	4.28977	0	0	6556
26Dp4_A05	RS1SS-15100801	BG121099	26	DCX+		2.31403e+06	1538376	66.4805	1013951	43.8176	38146	1.64847	1891	0.081719	76609	60284	2.60516	0	0	16325	0.70548	328904	14.2135	78875	3.40856	0	0	6924
26Dp4_A06	RS1SS-15100801	BG121099	26	DCX+		1.97463e+06	1276804	64.6604	781708	39.5876	61509	3.11496	659	0.0333733	86388	75043	3.80036	0	0	11345	0.574538	291478	14.7611	55062	2.78847	0	0	7352
26Dp4_A07	RS1SS-15100801	BG121099	26	DCX+		2.66702e+06	1730429	64.8825	1081261	40.5419	9237	0.346342	39	0.00146231	94301	81456	3.0542	0	0	12845	0.481624	449901	16.8691	95690	3.5879	0	0	7176
26Dp4_A08	RS1SS-15100801	BG121099	26	DCX+		2.49892e+06	1626825	65.1012	990012	39.6176	24810	0.99283	1229	0.0491813	99827	84944	3.39923	0	0	14883	0.595578	441362	17.6621	69585	2.78461	0	0	7391
26Dp4_A09	RS1SS-15100801	BG121099	26	DCX+		1.90102e+06	1234741	64.9515	775337	40.7853	8558	0.450179	439	0.0230929	78549	67059	3.52753	0	0	11490	0.604412	311415	16.3815	60443	3.1795	0	0	6960
26Dp4_A10	RS1SS-15100801	BG121099	26	DCX+		763269	461981	60.5266	269281	35.28	2621	0.343391	1	0.000131015	35515	32405	4.24555	0	0	3110	0.407458	128237	16.801	26326	3.44911	0	0	6065
26Dp4_A11	RS1SS-15100801	BG121099	26	DCX+		2.45708e+06	1595565	64.9376	975370	39.6964	17221	0.700874	190	0.00773277	107846	95283	3.8779	0	0	12563	0.511299	410617	16.7116	84321	3.43176	0	0	7309
26Dp4_B01	RS1SS-15100801	BG121099	26	DCX+		2.29664e+06	1477834	64.3477	911153	39.6733	37311	1.62459	425	0.0185053	102187	90797	3.95347	0	0	11390	0.495942	356897	15.54	69861	3.04188	0	0	7287
26Dp4_B02	RS1SS-15100801	BG121099	26	DCX+		2.69413e+06	1787742	66.3569	1169383	43.4048	56987	2.11523	1118	0.0414976	108825	90509	3.35949	0	0	18316	0.679848	386614	14.3502	64815	2.40578	0	0	7677
26Dp4_B03	RS1SS-15100801	BG121099	26	DCX+		2.42001e+06	1562704	64.5744	979582	40.4785	28194	1.16504	308	0.0127272	88963	74464	3.07702	0	0	14499	0.59913	388974	16.0733	76683	3.16871	0	0	7116
26Dp4_B04	RS1SS-15100801	BG121099	26	DCX+		2.22214e+06	1446319	65.0868	925452	41.6469	68581	3.08626	1172	0.052742	80156	62372	2.80685	0	0	17784	0.80031	328462	14.7813	42496	1.91239	0	0	8240
26Dp4_B05	RS1SS-15100801	BG121099	26	DCX+		2.9883e+06	1977785	66.1843	1301443	43.5513	57494	1.92397	881	0.0294817	119040	94038	3.14688	0	0	25002	0.836664	421746	14.1133	77181	2.58277	0	0	7646
26Dp4_B06	RS1SS-15100801	BG121099	26	DCX+		2.52612e+06	1637408	64.8192	1019947	40.3761	49119	1.94445	686	0.0271563	107973	88565	3.50598	0	0	19408	0.768294	398196	15.7632	61487	2.43405	0	0	7718
26Dp4_B07	RS1SS-15100801	BG121099	26	DCX+		2.99591e+06	1937899	64.6849	1178317	39.3309	7851	0.262058	0	0	131408	118119	3.94268	0	0	13289	0.443572	506020	16.8904	114303	3.81531	0	0	7174
26Dp4_B08	RS1SS-15100801	BG121099	26	DCX+		2.31095e+06	1512956	65.4689	951327	41.166	54450	2.35617	958	0.0414547	85620	64703	2.79984	0	0	20917	0.905124	341359	14.7713	79242	3.42897	0	0	6762
26Dp4_B09	RS1SS-15100801	BG121099	26	DCX+		1.96296e+06	1273186	64.8604	825270	42.042	23156	1.17964	532	0.0271019	76567	63344	3.22696	0	0	13223	0.673624	290062	14.7767	57599	2.93429	0	0	7615
26Dp4_B10	RS1SS-15100801	BG121099	26	DCX+		1.48535e+06	942814	63.4742	623992	42.0098	16643	1.12048	253	0.017033	66498	55538	3.73905	0	0	10960	0.737874	197018	13.2641	38410	2.58592	0	0	7096
26Dp4_B11	RS1SS-15100801	BG121099	26	DCX+		2.70859e+06	1927550	71.1643	1526315	56.3508	113710	4.19812	1502	0.0554531	78739	43467	1.60478	0	0	35272	1.30223	89868	3.31789	117416	4.33494	0	0	5651
26Dp4_C01	RS1SS-15100801	BG121099	26	DCX+		1.70616e+06	1128102	66.1192	273168	16.0106	311493	18.2569	1178	0.0690437	29443	8996	0.527264	0	0	20447	1.19842	45601	2.67272	467219	27.3842	0	0	998
26Dp4_C02	RS1SS-15100801	BG121099	26	DCX+		2.28776e+06	1449335	63.3516	905976	39.601	23443	1.02471	503	0.0219866	80564	68124	2.97776	0	0	12440	0.543763	374816	16.3835	64033	2.79894	0	0	7028
26Dp4_C03	RS1SS-15100801	BG121099	26	DCX+		2.32842e+06	1465221	62.9277	875776	37.6124	18283	0.78521	1	4.29e-05	88668	80677	3.46488	0	0	7991	0.343194	397455	17.0697	85038	3.65217	0	0	7120
26Dp4_C04	RS1SS-15100801	BG121099	26	DCX+		2.1934e+06	1364924	62.2286	719614	32.8081	25918	1.18163	529	0.0241178	79946	68307	3.1142	0	0	11639	0.530637	465082	21.2037	73835	3.36623	0	0	6741
26Dp4_C05	RS1SS-15100801	BG121099	26	DCX+		1.72734e+06	1088387	63.0096	723126	41.8637	29488	1.70714	1008	0.0583557	57881	48627	2.81514	0	0	9254	0.535738	251746	14.5742	25138	1.4553	0	0	8840
26Dp4_C06	RS1SS-15100801	BG121099	26	DCX+		2.16436e+06	1396962	64.5437	892690	41.2449	23057	1.0653	314	0.0145077	92438	76532	3.536	0	0	15906	0.734904	326530	15.0866	61933	2.86149	0	0	7325
26Dp4_C07	RS1SS-15100801	BG121099	26	DCX+		2.3849e+06	1525177	63.9515	916699	38.4377	59856	2.5098	862	0.0361441	96655	79157	3.3191	0	0	17498	0.733701	393854	16.5145	57251	2.40057	0	0	7592
26Dp4_C08	RS1SS-15100801	BG121099	26	DCX+		2.1174e+06	1352939	63.8961	775792	36.6388	38650	1.82535	447	0.0211108	81777	70151	3.31307	0	0	11626	0.549069	384299	18.1495	71974	3.39916	0	0	7575
26Dp4_C09	RS1SS-15100801	BG121099	26	DCX+		1.8953e+06	1213126	64.0071	715263	37.7388	18793	0.991558	144	0.00759774	63892	53930	2.84546	0	0	9962	0.525616	363950	19.2028	51084	2.6953	0	0	7224
26Dp4_C10	RS1SS-15100801	BG121099	26	DCX+		1.80998e+06	1093276	60.4026	487219	26.9185	5430	0.300003	81	0.00447519	97242	92269	5.09779	0	0	4973	0.274754	430063	23.7606	73241	4.04651	0	0	6160
26Dp4_C11	RS1SS-15100801	BG121099	26	DCX+		2.45795e+06	1581652	64.3484	990051	40.2795	20762	0.844687	197	0.00801481	104089	87155	3.54584	0	0	16934	0.688948	392240	15.958	74313	3.02337	0	0	6974
26Dp4_D01	RS1SS-15100801	BG121099	26	DCX+		2.03228e+06	1328681	65.3789	836555	41.1634	34519	1.69854	865	0.0425631	70772	58467	2.87692	0	0	12305	0.605478	316118	15.5549	69852	3.43713	0	0	6854
26Dp4_D02	RS1SS-15100801	BG121099	26	DCX+		1.9748e+06	1303060	65.9843	875435	44.3303	35490	1.79714	781	0.0395483	79955	64965	3.2897	0	0	14990	0.759064	262232	13.2789	49167	2.48972	0	0	7606
26Dp4_D03	RS1SS-15100801	BG121099	26	DCX+		1.61742e+06	1075769	66.5115	740075	45.7566	67390	4.16652	2013	0.124458	47670	38622	2.38788	0	0	9048	0.55941	189582	11.7213	29039	1.79539	0	0	8158
26Dp4_D04	RS1SS-15100801	BG121099	26	DCX+		1.96326e+06	1279633	65.1791	743161	37.8535	37310	1.90042	399	0.0203234	102114	91638	4.66766	0	0	10476	0.533604	325712	16.5904	70937	3.61323	0	0	6957
26Dp4_D05	RS1SS-15100801	BG121099	26	DCX+		2.22446e+06	1349025	60.6451	813699	36.5797	48968	2.20135	1002	0.0450447	78452	63938	2.87432	0	0	14514	0.652474	347971	15.643	58933	2.64932	0	0	7493
26Dp4_D06	RS1SS-15100801	BG121099	26	DCX+		2.11651e+06	1396780	65.9945	895676	42.3186	33698	1.59215	339	0.0160169	75307	58836	2.77986	0	0	16471	0.778216	331189	15.6479	60571	2.86184	0	0	7731
26Dp4_D07	RS1SS-15100801	BG121099	26	DCX+		2.17408e+06	1441326	66.296	922676	42.4399	60177	2.76793	1647	0.0757563	73737	56699	2.60796	0	0	17038	0.783689	325096	14.9533	57993	2.66748	0	0	7421
26Dp4_D08	RS1SS-15100801	BG121099	26	DCX+		1.572e+06	1084687	69.0005	788473	50.1573	100456	6.39033	2368	0.150636	51999	28456	1.81018	0	0	23543	1.49765	75243	4.78645	66148	4.20789	0	0	5852
26Dp4_D09	RS1SS-15100801	BG121099	26	DCX+		1.08935e+06	672717	61.7538	395129	36.2719	11455	1.05154	386	0.0354339	41058	33750	3.09817	0	0	7308	0.670857	188834	17.3345	35855	3.2914	0	0	6851
26Dp4_D10	RS1SS-15100801	BG121099	26	DCX+		2.14253e+06	1400525	65.368	866861	40.4598	37216	1.73702	1025	0.0478407	83410	69643	3.25051	0	0	13767	0.64256	340944	15.9132	71069	3.31707	0	0	6965
26Dp4_D11	RS1SS-15100801	BG121099	26	DCX+		2.07691e+06	1385805	66.7244	904960	43.5725	43615	2.1	1827	0.0879673	68260	54428	2.62063	0	0	13832	0.66599	310961	14.9723	56182	2.70508	0	0	7774
26Dp4_E01	RS1SS-15100801	BG121099	26	DCX+		2.76477e+06	1802198	65.1844	1146954	41.4846	7845	0.283749	147	0.0053169	104539	92365	3.34078	0	0	12174	0.440326	434726	15.7238	107987	3.90582	0	0	7122
26Dp4_E02	RS1SS-15100801	BG121099	26	DCX+		2.29553e+06	1520524	66.2385	1032317	44.9708	62239	2.71131	357	0.015552	70946	58942	2.56769	0	0	12004	0.52293	293166	12.7712	61499	2.67908	0	0	7743
26Dp4_E03	RS1SS-15100801	BG121099	26	DCX+		3.12356e+06	2039079	65.2806	1313423	42.0489	1394	0.0446286	137	0.00438602	124429	109936	3.51957	0	0	14493	0.46399	493353	15.7946	106343	3.40455	0	0	7386
26Dp4_E04	RS1SS-15100801	BG121099	26	DCX+		1.86359e+06	1185111	63.5929	720392	38.6562	63557	3.41046	478	0.0256494	72851	62624	3.3604	0	0	10227	0.54878	296771	15.9247	31062	1.66678	0	0	8950
26Dp4_E05	RS1SS-15100801	BG121099	26	DCX+		3.4814e+06	2291743	65.8281	1427250	40.9964	80247	2.30502	1665	0.0478256	126422	108796	3.12506	0	0	17626	0.50629	558258	16.0354	97901	2.81211	0	0	8189
26Dp4_E06	RS1SS-15100801	BG121099	26	DCX+		1.86442e+06	1188404	63.7413	757233	40.615	23245	1.24677	687	0.0368479	66985	55563	2.98018	0	0	11422	0.612631	285299	15.3023	54955	2.94757	0	0	7592
26Dp4_E07	RS1SS-15100801	BG121099	26	DCX+		2.41523e+06	1605487	66.4734	1147776	47.5224	36852	1.52582	743	0.0307631	80276	62932	2.60563	0	0	17344	0.718109	280324	11.6065	59516	2.46419	0	0	7756
26Dp4_E08	RS1SS-15100801	BG121099	26	DCX+		1.63398e+06	987877	60.4583	548517	33.5694	16920	1.03551	135	0.00826203	69620	63157	3.86522	0	0	6463	0.395537	296579	18.1507	56106	3.4337	0	0	6897
26Dp4_E09	RS1SS-15100801	BG121099	26	DCX+		1.67094e+06	1163453	69.6287	890598	53.2993	81609	4.88402	721	0.0431494	39959	24555	1.46953	0	0	15404	0.921877	53138	3.18013	97428	5.83074	0	0	5098
26Dp4_E10	RS1SS-15100801	BG121099	26	DCX+		1.87731e+06	1292883	68.8691	814459	43.3845	158992	8.46916	3500	0.186437	39024	16734	0.891384	0	0	22290	1.18734	59306	3.1591	217602	11.5912	0	0	3193
26Dp4_E11	RS1SS-15100801	BG121099	26	DCX+		2.96431e+06	1939216	65.4188	1225462	41.3405	25526	0.86111	1166	0.0393346	103060	85154	2.87264	0	0	17906	0.604052	495602	16.719	88400	2.98214	0	0	7451
26Dp4_F01	RS1SS-15100801	BG121099	26	DCX+		2.70814e+06	1703324	62.8964	923492	34.1006	28115	1.03817	331	0.0122224	134280	119954	4.42938	0	0	14326	0.528997	527114	19.464	89992	3.32302	0	0	6871
26Dp4_F02	RS1SS-15100801	BG121099	26	DCX+		2.36685e+06	1551259	65.5411	1024466	43.284	45261	1.91229	1683	0.0711072	84138	72108	3.04658	0	0	12030	0.508271	320248	13.5306	75463	3.18833	0	0	7101
26Dp4_F03	RS1SS-15100801	BG121099	26	DCX+		2.66713e+06	1692305	63.4504	1027415	38.5213	8063	0.30231	45	0.0016872	105333	94266	3.53436	0	0	11067	0.41494	459764	17.2381	91685	3.43759	0	0	7324
26Dp4_F04	RS1SS-15100801	BG121099	26	DCX+		2.05061e+06	1317488	64.2487	840068	40.9668	24366	1.18823	360	0.0175558	94418	77978	3.80268	0	0	16440	0.801714	304331	14.841	53945	2.63069	0	0	7366
26Dp4_F05	RS1SS-15100801	BG121099	26	DCX+		2.3236e+06	1515306	65.2136	1034636	44.5272	58065	2.49892	1795	0.0772507	82230	64202	2.76304	0	0	18028	0.775864	283696	12.2093	54884	2.36202	0	0	7732
26Dp4_F06	RS1SS-15100801	BG121099	26	DCX+		2.12767e+06	1375791	64.6619	913567	42.9375	40383	1.89799	1487	0.0698887	75921	60180	2.82845	0	0	15741	0.739824	292200	13.7333	52233	2.45494	0	0	8052
26Dp4_F08	RS1SS-15100801	BG121099	26	DCX+		2.47802e+06	1613510	65.1128	1037969	41.887	41343	1.66839	251	0.010129	92201	73575	2.9691	0	0	18626	0.751647	360895	14.5638	80851	3.26272	0	0	7446
26Dp4_F09	RS1SS-15100801	BG121099	26	DCX+		1.1649e+06	730935	62.7467	477670	41.0053	27747	2.38193	620	0.0532235	41654	32552	2.79441	0	0	9102	0.781356	156900	13.469	26344	2.26149	0	0	7437
26Dp4_F10	RS1SS-15100801	BG121099	26	DCX+		2.17283e+06	1409051	64.8485	910445	41.9013	54236	2.49609	881	0.0405461	82701	67581	3.11027	0	0	15120	0.695865	303413	13.9639	57375	2.64056	0	0	7574
26Dp4_F11	RS1SS-15100801	BG121099	26	DCX+		2.41536e+06	1577196	65.2985	1058498	43.8236	60148	2.49023	943	0.0390418	86873	69621	2.88243	0	0	17252	0.714261	320134	13.2541	50600	2.09492	0	0	8543
26Dp4_G01	RS1SS-15100801	BG121099	26	DCX+		2.11493e+06	1319499	62.3898	782457	36.9969	8704	0.411551	217	0.0102604	86622	78795	3.72566	0	0	7827	0.370084	377909	17.8687	63590	3.00672	0	0	8523
26Dp4_G02	RS1SS-15100801	BG121099	26	DCX+		2.76696e+06	1944289	70.2681	1418967	51.2826	68303	2.46852	1599	0.0577891	85910	52800	1.90823	0	0	33110	1.19662	105065	3.79713	264445	9.55725	0	0	4392
26Dp4_G03	RS1SS-15100801	BG121099	26	DCX+		2.66345e+06	1667336	62.6006	950472	35.6857	20756	0.77929	608	0.0228275	103423	92627	3.47771	0	0	10796	0.405339	514136	19.3034	77941	2.92632	0	0	7309
26Dp4_G04	RS1SS-15100801	BG121099	26	DCX+		2.09844e+06	1365884	65.0904	906533	43.2003	17574	0.837479	440	0.020968	77350	63342	3.01853	0	0	14008	0.667544	305509	14.5589	58478	2.78674	0	0	7388
26Dp4_G05	RS1SS-15100801	BG121099	26	DCX+		2.45946e+06	1602382	65.1518	1072543	43.6089	44072	1.79194	1438	0.0584681	81903	68340	2.77866	0	0	13563	0.551462	349105	14.1944	53321	2.168	0	0	7980
26Dp4_G06	RS1SS-15100801	BG121099	26	DCX+		2.30272e+06	1471815	63.9163	920826	39.9886	69855	3.03358	1736	0.0753891	84735	71892	3.12204	0	0	12843	0.557731	336076	14.5947	58587	2.54425	0	0	7929
26Dp4_G07	RS1SS-15100801	BG121099	26	DCX+		2.84396e+06	1833118	64.4566	1154715	40.6024	26280	0.924065	1072	0.037694	76210	63145	2.22032	0	0	13065	0.459395	476509	16.7551	98332	3.45758	0	0	7154
26Dp4_G08	RS1SS-15100801	BG121099	26	DCX+		1.42343e+06	889010	62.4556	561458	39.4441	24560	1.72541	247	0.0173525	55958	48666	3.41893	0	0	7292	0.512284	207748	14.5949	39039	2.7426	0	0	7365
26Dp4_G09	RS1SS-15100801	BG121099	26	DCX+		818066	494310	60.4242	323935	39.5976	10338	1.26371	249	0.0304376	26961	22937	2.80381	0	0	4024	0.491892	123466	15.0924	9361	1.14428	0	0	8954
26Dp4_G10	RS1SS-15100801	BG121099	26	DCX+		1.37219e+06	825930	60.1904	469076	34.1844	38054	2.77322	350	0.0255066	55441	46793	3.41008	0	0	8648	0.630231	230080	16.7673	32929	2.39973	0	0	7397
26Dp4_G11	RS1SS-15100801	BG121099	26	DCX+		2.35026e+06	1514930	64.4579	897084	38.1695	30025	1.27752	912	0.0388042	98091	87151	3.70814	0	0	10940	0.46548	398943	16.9744	89875	3.82404	0	0	6961
26Dp4_H01	RS1SS-15100801	BG121099	26	DCX+		1.19723e+06	743972	62.141	502060	41.9351	47829	3.99497	920	0.0768439	39663	30308	2.53151	0	0	9355	0.781386	140438	11.7302	13062	1.09102	0	0	8673
26Dp4_H02	RS1SS-15100801	BG121099	26	DCX+		727002	449428	61.8194	285373	39.2534	16105	2.21526	194	0.0266849	27752	23925	3.29091	0	0	3827	0.526409	103339	14.2144	16665	2.29229	0	0	6459
26Dp4_H03	RS1SS-15100801	BG121099	26	DCX+		1.93471e+06	1269471	65.6156	860655	44.485	46499	2.40341	1540	0.0795985	77785	67109	3.46869	0	0	10676	0.551814	240419	12.4266	42573	2.20049	0	0	7808
26Dp4_H04	RS1SS-15100801	BG121099	26	DCX+		2.10677e+06	1345682	63.8741	798624	37.9075	68924	3.27155	1379	0.0654556	88424	76310	3.62213	0	0	12114	0.575003	327241	15.5328	61090	2.8997	0	0	6539
26Dp4_H05	RS1SS-15100801	BG121099	26	DCX+		2.61623e+06	1646051	62.917	1003314	38.3497	20686	0.790681	181	0.00691836	104301	95512	3.65075	0	0	8789	0.335942	431730	16.502	85839	3.28102	0	0	7042
26Dp4_H06	RS1SS-15100801	BG121099	26	DCX+		476304	353304	74.1761	187817	39.4321	19694	4.13475	405	0.0850296	17192	12198	2.56097	0	0	4994	1.04849	107092	22.4839	21104	4.43078	0	0	6985
26Dp4_H07	RS1SS-15100801	BG121099	26	DCX+		2.13956e+06	1387928	64.8698	917939	42.9032	30058	1.40487	677	0.031642	75577	63568	2.97108	0	0	12009	0.561284	308710	14.4287	54967	2.56908	0	0	7798
26Dp4_H08	RS1SS-15100801	BG121099	26	DCX+		1.48719e+06	936873	62.9963	626640	42.1359	38863	2.61319	787	0.0529187	46118	36666	2.46546	0	0	9452	0.635562	201023	13.517	23442	1.57626	0	0	8618
26Dp4_H09	RS1SS-15100801	BG121099	26	DCX+		1.45192e+06	908178	62.5499	593685	40.8895	16125	1.11059	290	0.0199735	52202	43362	2.98652	0	0	8840	0.608847	200891	13.8362	44985	3.0983	0	0	6838
26Dp4_H10	RS1SS-15100801	BG121099	26	DCX+		1.46862e+06	923178	62.8603	605852	41.2532	5038	0.343044	2	0.000136182	64575	59756	4.06886	0	0	4819	0.328132	204955	13.9556	42756	2.91131	0	0	7177
26Dp4_H11	RS1SS-15100801	BG121099	26	DCX+		1.2611e+06	797454	63.235	520712	41.2904	20920	1.65887	618	0.049005	49133	42927	3.40394	0	0	6206	0.492112	184477	14.6283	21594	1.71232	0	0	8290
26Dn4_A01	RS1SS-15100802	BG121099	26	DCX-		1.4701e+06	982931	66.8614	441129	30.0067	78183	5.3182	218	0.0148289	178325	23677	1.61057	0	0	154648	10.5195	267322	18.1839	17754	1.20767	0	0	5400
26Dn4_A02	RS1SS-15100802	BG121099	26	DCX-		1.2067e+06	756213	62.6676	58456	4.84427	123001	10.1931	1928	0.159774	61948	1951	0.16168	0	0	59997	4.97197	36423	3.01839	474457	39.3184	0	0	984
26Dn4_A03	RS1SS-15100802	BG121099	26	DCX-		630962	367728	58.2805	269595	42.7276	3125	0.495276	138	0.0218714	14196	12547	1.98855	0	0	1649	0.261347	73421	11.6364	7253	1.14951	0	0	6557
26Dn4_A04	RS1SS-15100802	BG121099	26	DCX-		1.55231e+06	1014053	65.3255	693262	44.6601	17178	1.10661	135	0.00869672	59951	49172	3.16767	0	0	10779	0.694385	202621	13.0529	40906	2.63517	0	0	6938
26Dn4_A05	RS1SS-15100802	BG121099	26	DCX-		1.86892e+06	1221045	65.3343	809297	43.303	26186	1.40113	1369	0.0732509	42203	29880	1.59879	0	0	12323	0.659365	265313	14.1961	76677	4.10275	0	0	6850
26Dn4_A07	RS1SS-15100802	BG121099	26	DCX-		1.82733e+06	1193542	65.3162	743508	40.6882	73024	3.99621	2787	0.152518	56275	44563	2.43869	0	0	11712	0.640935	256819	14.0543	61129	3.34526	0	0	6867
26Dn4_A08	RS1SS-15100802	BG121099	26	DCX-		1.92639e+06	1331029	69.0944	1031088	53.5243	50572	2.62522	1179	0.0612025	48978	36188	1.87854	0	0	12790	0.663935	140789	7.30843	58423	3.03277	0	0	6645
26Dn4_A09	RS1SS-15100802	BG121099	26	DCX-		1.54649e+06	996442	64.4326	600375	38.8218	26353	1.70406	308	0.0199161	51664	41657	2.69365	0	0	10007	0.647079	266180	17.2119	51562	3.33414	0	0	6776
26Dn4_A10	RS1SS-15100802	BG121099	26	DCX-		1.37903e+06	891811	64.6693	593114	43.0094	16798	1.2181	565	0.0409707	38013	29970	2.17326	0	0	8043	0.583234	200877	14.5665	42444	3.07781	0	0	6868
26Dn4_A11	RS1SS-15100802	BG121099	26	DCX-		1.66857e+06	1109498	66.4938	808642	48.4631	18270	1.09495	481	0.028827	43474	34163	2.04744	0	0	9311	0.558021	198424	11.8918	40207	2.40966	0	0	7172
26Dn4_B01	RS1SS-15100802	BG121099	26	DCX-		1.29184e+06	842722	65.2342	285031	22.0639	112245	8.68876	2396	0.185472	193959	19791	1.532	0	0	174168	13.4822	237332	18.3716	11759	0.910251	0	0	4163
26Dn4_B02	RS1SS-15100802	BG121099	26	DCX-		2.15306e+06	1411247	65.5462	878580	40.8062	80807	3.75313	1542	0.0716191	64856	53943	2.50541	0	0	10913	0.506861	319987	14.862	65475	3.04102	0	0	6985
26Dn4_B03	RS1SS-15100802	BG121099	26	DCX-		2.28469e+06	1456308	63.7421	860801	37.6769	76361	3.34229	1964	0.0859635	55138	42949	1.87986	0	0	12189	0.533508	380184	16.6405	81860	3.58298	0	0	6942
26Dn4_B04	RS1SS-15100802	BG121099	26	DCX-		1.90617e+06	1244878	65.3077	867017	45.4847	25070	1.3152	1042	0.0546645	46874	35398	1.85702	0	0	11476	0.602044	253931	13.3215	50944	2.67258	0	0	7211
26Dn4_B05	RS1SS-15100802	BG121099	26	DCX-		1.82017e+06	1242758	68.2768	836883	45.9782	78294	4.30145	3214	0.176576	41776	30508	1.6761	0	0	11268	0.619061	215588	11.8444	67003	3.68113	0	0	7071
26Dn4_B06	RS1SS-15100802	BG121099	26	DCX-		1.42619e+06	943093	66.1269	686581	48.141	42765	2.99855	977	0.0685043	37204	30010	2.10421	0	0	7194	0.504422	149563	10.4869	26003	1.82325	0	0	7924
26Dn4_B07	RS1SS-15100802	BG121099	26	DCX-		2.17671e+06	1398484	64.2477	845330	38.8353	21114	0.969998	323	0.0148389	78528	68356	3.14034	0	0	10172	0.467312	367803	16.8972	85386	3.92272	0	0	6356
26Dn4_B08	RS1SS-15100802	BG121099	26	DCX-		1.51722e+06	984173	64.8669	682084	44.9562	23171	1.5272	695	0.0458075	35971	27805	1.83263	0	0	8166	0.538221	192469	12.6856	49783	3.2812	0	0	6483
26Dn4_B09	RS1SS-15100802	BG121099	26	DCX-		1.45256e+06	969671	66.7561	718533	49.4667	17949	1.23568	979	0.0673984	36848	28177	1.93982	0	0	8671	0.596947	166694	11.4759	28668	1.97362	0	0	7251
26Dn4_B10	RS1SS-15100802	BG121099	26	DCX-		1.52771e+06	1007915	65.9756	727344	47.6101	23607	1.54526	993	0.0649993	41005	33980	2.22425	0	0	7025	0.459839	185417	12.1369	29549	1.9342	0	0	7657
26Dn4_B11	RS1SS-15100802	BG121099	26	DCX-		1.29053e+06	815557	63.1954	526408	40.79	25370	1.96586	449	0.0347919	38080	29180	2.26108	0	0	8900	0.689638	194273	15.0537	30977	2.40033	0	0	6841
26Dn4_C01	RS1SS-15100802	BG121099	26	DCX-		1.08742e+06	724933	66.6652	312203	28.7104	70530	6.48598	788	0.0724649	104888	14571	1.33996	0	0	90317	8.3056	217889	20.0372	18635	1.71368	0	0	4879
26Dn4_C02	RS1SS-15100802	BG121099	26	DCX-		1.31235e+06	870015	66.2944	658137	50.1495	39832	3.03516	1143	0.0870956	31694	26241	1.99954	0	0	5453	0.415514	115994	8.83864	23215	1.76896	0	0	7882
26Dn4_C03	RS1SS-15100802	BG121099	26	DCX-		1.99204e+06	1269752	63.7412	756666	37.9844	61099	3.06715	2130	0.106925	53861	43382	2.17777	0	0	10479	0.526043	312130	15.6689	83866	4.21005	0	0	6557
26Dn4_C04	RS1SS-15100802	BG121099	26	DCX-		1.84277e+06	1225809	66.5198	853704	46.3271	38967	2.11458	1350	0.0732592	49662	41771	2.26675	0	0	7891	0.428213	232290	12.6055	49836	2.7044	0	0	7151
26Dn4_C05	RS1SS-15100802	BG121099	26	DCX-		1.73554e+06	1118966	64.4735	725836	41.8218	47854	2.75729	1444	0.0832016	52802	41713	2.40345	0	0	11089	0.638935	225701	13.0046	65329	3.76418	0	0	6635
26Dn4_C06	RS1SS-15100802	BG121099	26	DCX-		2.05748e+06	1332740	64.7754	861358	41.8647	35809	1.74043	712	0.0346054	51851	42175	2.04984	0	0	9676	0.470284	295680	14.371	87330	4.24451	0	0	6570
26Dn4_C07	RS1SS-15100802	BG121099	26	DCX-		1.78359e+06	1161250	65.1075	798347	44.7607	57906	3.2466	1395	0.0782131	39844	30732	1.72304	0	0	9112	0.51088	213262	11.9569	50496	2.83115	0	0	7463
26Dn4_C08	RS1SS-15100802	BG121099	26	DCX-		1.7139e+06	1126998	65.7565	759874	44.336	62541	3.64905	2730	0.159286	51437	43534	2.54006	0	0	7903	0.461113	203122	11.8515	47294	2.75944	0	0	7018
26Dn4_C09	RS1SS-15100802	BG121099	26	DCX-		482015	305830	63.4483	230240	47.7662	28	0.00580895	1	0.000207463	15139	14155	2.93663	0	0	984	0.204143	48243	10.0086	12179	2.52669	0	0	7456
26Dn4_C10	RS1SS-15100802	BG121099	26	DCX-		1.8351e+06	1179260	64.2613	700221	38.1571	8241	0.449076	181	0.00986322	76014	70724	3.85396	0	0	5290	0.288268	319834	17.4287	74769	4.07438	0	0	6867
26Dn4_C11	RS1SS-15100802	BG121099	26	DCX-		742259	472837	63.7024	338300	45.5771	16454	2.21675	321	0.0432463	19761	15002	2.02113	0	0	4759	0.641151	85291	11.4907	12710	1.71234	0	0	7875
26Dn4_D01	RS1SS-15100802	BG121099	26	DCX-		1.08196e+06	708581	65.4904	246718	22.8029	83204	7.69011	675	0.0623867	140391	13086	1.20947	0	0	127305	11.7661	223307	20.6391	14286	1.32038	0	0	4026
26Dn4_D02	RS1SS-15100802	BG121099	26	DCX-		1.85418e+06	1218432	65.7128	816725	44.0479	27448	1.48033	758	0.0408807	39519	28721	1.54899	0	0	10798	0.582361	258315	13.9315	75667	4.08089	0	0	6660
26Dn4_D03	RS1SS-15100802	BG121099	26	DCX-		1.96862e+06	1313234	66.7084	856692	43.5174	85394	4.33776	1507	0.0765511	62581	51622	2.62224	0	0	10959	0.556684	222318	11.2931	84742	4.30464	0	0	6926
26Dn4_D04	RS1SS-15100802	BG121099	26	DCX-		1.49189e+06	989217	66.3061	742087	49.7413	18112	1.21403	382	0.025605	34307	27131	1.81856	0	0	7176	0.480999	173350	11.6195	20979	1.4062	0	0	8100
26Dn4_D05	RS1SS-15100802	BG121099	26	DCX-		1.55862e+06	1020425	65.4698	744543	47.7694	8058	0.516996	119	0.00763496	39978	33221	2.13144	0	0	6757	0.433525	206977	13.2795	20750	1.33131	0	0	8343
26Dn4_D06	RS1SS-15100802	BG121099	26	DCX-		1.66879e+06	1090673	65.3572	704765	42.2322	22860	1.36986	636	0.0381115	55869	47164	2.82624	0	0	8705	0.521636	243071	14.5657	63472	3.80348	0	0	6489
26Dn4_D07	RS1SS-15100802	BG121099	26	DCX-		1.82501e+06	1209117	66.2526	853302	46.756	22392	1.22695	317	0.0173698	38061	29118	1.5955	0	0	8943	0.490024	238333	13.0593	56712	3.10749	0	0	7405
26Dn4_D08	RS1SS-15100802	BG121099	26	DCX-		1.70443e+06	1138616	66.8034	815631	47.8536	43415	2.54719	1059	0.0621323	45645	37796	2.21752	0	0	7849	0.460506	196513	11.5296	36353	2.13286	0	0	8364
26Dn4_D09	RS1SS-15100802	BG121099	26	DCX-		577022	372196	64.5029	264645	45.8639	7410	1.28418	165	0.0285951	15527	12787	2.21603	0	0	2740	0.474852	70897	12.2867	13552	2.34861	0	0	7058
26Dn4_D10	RS1SS-15100802	BG121099	26	DCX-		1.56451e+06	1019580	65.1693	650019	41.5478	20539	1.31281	388	0.0248001	42276	34166	2.18382	0	0	8110	0.518373	244127	15.6041	62231	3.97767	0	0	6553
26Dn4_D11	RS1SS-15100802	BG121099	26	DCX-		1.59836e+06	1042859	65.2457	702878	43.975	36205	2.26514	868	0.0543058	41390	32946	2.06124	0	0	8444	0.528293	223389	13.9762	38129	2.38551	0	0	7999
26Dn4_E01	RS1SS-15100802	BG121099	26	DCX-		2.36354e+06	1563813	66.1641	1022629	43.2669	63577	2.68991	2142	0.0906269	66340	51995	2.19988	0	0	14345	0.60693	326243	13.8032	82882	3.5067	0	0	6498
26Dn4_E02	RS1SS-15100802	BG121099	26	DCX-		2.10497e+06	1420620	67.4888	1002825	47.6408	43090	2.04706	1487	0.0706423	53946	46400	2.20431	0	0	7546	0.358485	278905	13.2498	40367	1.9177	0	0	7303
26Dn4_E03	RS1SS-15100802	BG121099	26	DCX-		2.69339e+06	1779434	66.0666	1120400	41.5981	107281	3.98312	2386	0.0885872	81230	65847	2.44476	0	0	15383	0.571138	359175	13.3354	108962	4.04553	0	0	7116
26Dn4_E04	RS1SS-15100802	BG121099	26	DCX-		1.92587e+06	1267168	65.7971	842191	43.7303	54793	2.8451	2230	0.115792	51693	39366	2.04406	0	0	12327	0.640073	274120	14.2335	42141	2.18815	0	0	7630
26Dn4_E05	RS1SS-15100802	BG121099	26	DCX-		2.89946e+06	1940151	66.9143	1246636	42.9955	75557	2.6059	612	0.0211074	88759	72674	2.50647	0	0	16085	0.554759	412988	14.2436	115599	3.98692	0	0	6765
26Dn4_E06	RS1SS-15100802	BG121099	26	DCX-		2.47985e+06	1668941	67.3	1146715	46.2412	35443	1.42924	2062	0.0831501	52912	41963	1.69216	0	0	10949	0.441518	338938	13.6677	92871	3.74502	0	0	6701
26Dn4_E07	RS1SS-15100802	BG121099	26	DCX-		1.04073e+06	650929	62.5454	158818	15.2602	43697	4.19869	68	0.00653387	30095	5989	0.575461	0	0	24106	2.31626	18664	1.79336	399587	38.3949	0	0	1100
26Dn4_E08	RS1SS-15100802	BG121099	26	DCX-		1.81763e+06	1220428	67.1438	952389	52.3972	23889	1.31429	605	0.033285	42765	33338	1.83414	0	0	9427	0.518641	181301	9.97456	19479	1.07167	0	0	8779
26Dn4_E09	RS1SS-15100802	BG121099	26	DCX-		1.5832e+06	1043085	65.8847	689686	43.5628	38966	2.46122	709	0.0447828	50321	40834	2.57921	0	0	9487	0.59923	213077	13.4586	50326	3.17875	0	0	7202
26Dn4_E10	RS1SS-15100802	BG121099	26	DCX-		2.0751e+06	1363755	65.7201	922531	44.4573	35494	1.71048	817	0.0393717	52843	42707	2.05807	0	0	10136	0.488459	288762	13.9156	63308	3.05085	0	0	7339
26Dn4_E11	RS1SS-15100802	BG121099	26	DCX-		1.85183e+06	1209144	65.2944	803521	43.3906	66036	3.56598	1128	0.0609126	52793	41687	2.25112	0	0	11106	0.59973	235969	12.7424	49697	2.68366	0	0	6930
26Dn4_F01	RS1SS-15100802	BG121099	26	DCX-		2.79854e+06	1847233	66.007	1156771	41.3348	77835	2.78127	1616	0.0577444	66763	57149	2.0421	0	0	9614	0.343536	381764	13.6415	162484	5.80602	0	0	6421
26Dn4_F02	RS1SS-15100802	BG121099	26	DCX-		2.36323e+06	1552018	65.6736	974193	41.2229	45822	1.93896	1530	0.0647419	61705	53115	2.24756	0	0	8590	0.363485	326358	13.8098	142410	6.02607	0	0	6627
26Dn4_F03	RS1SS-15100802	BG121099	26	DCX-		2.27674e+06	1456823	63.9872	949212	41.6917	32687	1.43569	262	0.0115077	64616	57714	2.53494	0	0	6902	0.303153	313332	13.7623	96714	4.24791	0	0	7667
26Dn4_F04	RS1SS-15100802	BG121099	26	DCX-		2.39067e+06	1599203	66.8934	1064204	44.5148	69891	2.92349	2522	0.105493	58725	48556	2.03106	0	0	10169	0.425361	254140	10.6305	149721	6.26271	0	0	6537
26Dn4_F05	RS1SS-15100802	BG121099	26	DCX-		2.90493e+06	1933268	66.5512	1222764	42.0927	128647	4.42857	6310	0.217217	73433	64927	2.23506	0	0	8506	0.292812	333705	11.4875	168409	5.79735	0	0	6822
26Dn4_F06	RS1SS-15100802	BG121099	26	DCX-		2.53972e+06	1672339	65.8473	1077453	42.424	46546	1.83272	668	0.0263021	67754	57526	2.26505	0	0	10228	0.402721	318549	12.5427	161369	6.3538	0	0	7439
26Dn4_F07	RS1SS-15100802	BG121099	26	DCX-		2.79847e+06	1842630	65.8443	1114837	39.8374	29718	1.06194	1411	0.0504205	81646	74447	2.66028	0	0	7199	0.257248	402610	14.3868	212408	7.59016	0	0	6580
26Dn4_F08	RS1SS-15100802	BG121099	26	DCX-		1.64933e+06	1095411	66.4157	795592	48.2374	57758	3.50191	2246	0.136177	34300	28444	1.72458	0	0	5856	0.355054	163869	9.93551	41646	2.52503	0	0	7882
26Dn4_F09	RS1SS-15100802	BG121099	26	DCX-		2.21961e+06	1469548	66.2074	883999	39.8267	95545	4.30458	2910	0.131104	61358	54118	2.43817	0	0	7240	0.326183	292537	13.1797	133199	6.00101	0	0	6743
26Dn4_F10	RS1SS-15100802	BG121099	26	DCX-		1.93542e+06	1253854	64.7847	839587	43.3802	42480	2.19488	1690	0.0873197	35642	30381	1.56974	0	0	5261	0.271828	258930	13.3785	75525	3.90226	0	0	7502
26Dn4_F11	RS1SS-15100802	BG121099	26	DCX-		1.96629e+06	1271459	64.663	755592	38.4274	46077	2.34335	1459	0.0742008	58299	53404	2.71598	0	0	4895	0.248947	284225	14.4549	125807	6.39821	0	0	6396
26Dn4_G01	RS1SS-15100802	BG121099	26	DCX-		2.45507e+06	1593592	64.9103	954308	38.8709	29744	1.21153	552	0.0224841	60183	50492	2.05664	0	0	9691	0.394734	420865	17.1427	127940	5.21126	0	0	6475
26Dn4_G02	RS1SS-15100802	BG121099	26	DCX-		2.25389e+06	1503704	66.7159	1015179	45.0412	69891	3.1009	2721	0.120725	54239	45765	2.03049	0	0	8474	0.375972	275385	12.2182	86289	3.82844	0	0	7374
26Dn4_G03	RS1SS-15100802	BG121099	26	DCX-		3.299e+06	2232723	67.6788	1440893	43.6766	94266	2.85741	1215	0.0368293	91790	78149	2.36887	0	0	13641	0.413489	403696	12.2369	200863	6.0886	0	0	6674
26Dn4_G04	RS1SS-15100802	BG121099	26	DCX-		2.32642e+06	1613011	69.3346	1143793	49.1654	89316	3.83921	1828	0.0785758	80594	71900	3.09059	0	0	8694	0.373708	164502	7.07104	132978	5.716	0	0	6492
26Dn4_G05	RS1SS-15100802	BG121099	26	DCX-		2.32905e+06	1494445	64.1654	906841	38.9361	19714	0.84644	853	0.0366244	79610	73710	3.16481	0	0	5900	0.253322	400086	17.1781	87341	3.75007	0	0	7291
26Dn4_G06	RS1SS-15100802	BG121099	26	DCX-		2.57479e+06	1699835	66.0184	1067051	41.4423	55585	2.15882	1368	0.0531306	58937	48949	1.90109	0	0	9988	0.387915	365870	14.2097	151024	5.86549	0	0	6847
26Dn4_G07	RS1SS-15100802	BG121099	26	DCX-		2.13682e+06	1373934	64.2982	839472	39.2861	58831	2.75321	2766	0.129445	47455	41153	1.9259	0	0	6302	0.294925	327076	15.3067	98334	4.60189	0	0	7040
26Dn4_G08	RS1SS-15100802	BG121099	26	DCX-		1.88632e+06	1254402	66.4999	886670	47.0052	65112	3.4518	1950	0.103376	35478	29201	1.54804	0	0	6277	0.332764	207827	11.0176	57365	3.0411	0	0	7367
26Dn4_G09	RS1SS-15100802	BG121099	26	DCX-		1.46875e+06	972836	66.2356	702783	47.849	18131	1.23445	432	0.0294128	36063	31890	2.17123	0	0	4173	0.284119	178569	12.1579	36858	2.50948	0	0	8138
26Dn4_G10	RS1SS-15100802	BG121099	26	DCX-		2.17564e+06	1422226	65.3706	899840	41.3599	26174	1.20305	1008	0.0463313	53194	46877	2.15463	0	0	6317	0.290352	337617	15.5181	104393	4.79828	0	0	7252
26Dn4_G11	RS1SS-15100802	BG121099	26	DCX-		1.99373e+06	1308433	65.6274	859595	43.1149	44755	2.24479	1307	0.0655555	39827	34943	1.75264	0	0	4884	0.244968	268966	13.4906	93983	4.71393	0	0	7149
26Dn4_H01	RS1SS-15100802	BG121099	26	DCX-		2.24381e+06	1516476	67.5849	1051768	46.8742	47528	2.11818	2335	0.104064	50383	37755	1.68263	0	0	12628	0.562793	234435	10.4481	130027	5.79492	0	0	6084
26Dn4_H02	RS1SS-15100802	BG121099	26	DCX-		1.23397e+06	783317	63.4792	503870	40.8331	20325	1.64712	591	0.047894	33594	29849	2.41893	0	0	3745	0.303491	160243	12.9859	64694	5.24274	0	0	6019
26Dn4_H03	RS1SS-15100802	BG121099	26	DCX-		1.20678e+06	774855	64.2084	524874	43.4937	20160	1.67056	380	0.0314887	28685	22927	1.89985	0	0	5758	0.477137	146386	12.1303	54370	4.50537	0	0	6474
26Dn4_H04	RS1SS-15100802	BG121099	26	DCX-		1.58446e+06	1020381	64.3991	645407	40.7335	50426	3.18253	1520	0.0959315	36720	30662	1.93517	0	0	6058	0.382338	191970	12.1158	94338	5.95394	0	0	6196
26Dn4_H05	RS1SS-15100802	BG121099	26	DCX-		1.73295e+06	1112669	64.2066	733357	42.3184	35584	2.05338	1127	0.0650336	43880	36959	2.13272	0	0	6921	0.399377	229342	13.2342	69379	4.00352	0	0	6743
26Dn4_H06	RS1SS-15100802	BG121099	26	DCX-		2.13692e+06	1368639	64.0472	866516	40.5497	40112	1.87709	1061	0.0496508	44785	37353	1.74798	0	0	7432	0.34779	313883	14.6885	102282	4.78641	0	0	6986
26Dn4_H07	RS1SS-15100802	BG121099	26	DCX-		2.57653e+06	1699864	65.975	1095530	42.5196	57739	2.24096	1526	0.059227	71051	58860	2.28447	0	0	12191	0.473156	329977	12.807	144041	5.59051	0	0	6668
26Dn4_H08	RS1SS-15100802	BG121099	26	DCX-		1.53899e+06	989345	64.2853	628366	40.8297	36737	2.38708	1081	0.0702408	38748	33218	2.15843	0	0	5530	0.359326	212565	13.812	71848	4.66851	0	0	6331
26Dn4_H09	RS1SS-15100802	BG121099	26	DCX-		1.33291e+06	865345	64.9214	415715	31.1885	42567	3.19353	1983	0.148772	30383	13537	1.0156	0	0	16846	1.26385	21707	1.62854	352990	26.4826	0	0	1282
26Dn4_H10	RS1SS-15100802	BG121099	26	DCX-		1.0048e+06	638349	63.5298	434595	43.2518	17334	1.72512	555	0.0552347	25139	22389	2.2282	0	0	2750	0.273686	127338	12.6729	33388	3.32284	0	0	7219
26Dn4_H11	RS1SS-15100802	BG121099	26	DCX-		1.12018e+06	715216	63.8485	501829	44.7991	26148	2.33427	605	0.0540093	19489	16501	1.47307	0	0	2988	0.266744	129161	11.5304	37984	3.39089	0	0	7071
54Dp4_A01	RS1SS-15100803	BG121099	54	DCX+		1.08081e+06	653849	60.496	396182	36.6559	22144	2.04883	368	0.0340484	33281	25230	2.33435	0	0	8051	0.744901	175404	16.2289	26470	2.44908	0	0	6928
54Dp4_A02	RS1SS-15100803	BG121099	54	DCX+		1.47985e+06	930643	62.8877	625982	42.3004	37718	2.54877	605	0.0408825	43623	33863	2.28827	0	0	9760	0.659526	195002	13.1771	27713	1.87269	0	0	7877
54Dp4_A03	RS1SS-15100803	BG121099	54	DCX+		1.08872e+06	673284	61.8417	445305	40.9016	20451	1.87844	277	0.0254427	32595	23283	2.13856	0	0	9312	0.855315	153456	14.0951	21200	1.94724	0	0	7122
54Dp4_A04	RS1SS-15100803	BG121099	54	DCX+		1.46072e+06	870864	59.6188	495051	33.8909	35297	2.41641	1379	0.0944055	44329	33979	2.32618	0	0	10350	0.708555	265513	18.1769	29295	2.00552	0	0	7457
54Dp4_A05	RS1SS-15100803	BG121099	54	DCX+		1.44392e+06	1007744	69.7923	813360	56.33	48186	3.33717	2079	0.143983	42758	20138	1.39468	0	0	22620	1.56657	50260	3.4808	51101	3.53905	0	0	5649
54Dp4_A06	RS1SS-15100803	BG121099	54	DCX+		1.89168e+06	1322312	69.9016	943483	49.8755	151313	7.99888	5721	0.30243	45911	26197	1.38486	0	0	19714	1.04214	66335	3.50668	109549	5.79111	0	0	4758
54Dp4_A07	RS1SS-15100803	BG121099	54	DCX+		1.77271e+06	1094843	61.7608	709071	39.9992	26335	1.48558	897	0.0506004	45372	37148	2.09554	0	0	8224	0.463921	268250	15.1322	44918	2.53386	0	0	7303
54Dp4_A08	RS1SS-15100803	BG121099	54	DCX+		1.42811e+06	893233	62.5465	567327	39.7257	26665	1.86715	834	0.0583988	42158	32623	2.28435	0	0	9535	0.667665	212182	14.8575	44067	3.08569	0	0	6791
54Dp4_A09	RS1SS-15100803	BG121099	54	DCX+		1.50509e+06	978580	65.018	674183	44.7935	9479	0.629795	159	0.0105641	45093	33990	2.25833	0	0	11103	0.737696	208436	13.8487	41230	2.73937	0	0	7137
54Dp4_A10	RS1SS-15100803	BG121099	54	DCX+		619076	364468	58.8729	239211	38.64	6570	1.06126	229	0.0369906	18081	14511	2.34398	0	0	3570	0.576666	92233	14.8985	8144	1.31551	0	0	8219
54Dp4_A11	RS1SS-15100803	BG121099	54	DCX+		1.7569e+06	1071385	60.9815	585945	33.351	40048	2.27947	781	0.0444533	61494	52501	2.98827	0	0	8993	0.511867	319173	18.1668	63944	3.63959	0	0	6857
54Dp4_B01	RS1SS-15100803	BG121099	54	DCX+		816840	476097	58.2853	322642	39.4988	15769	1.93049	663	0.0811665	23362	17005	2.0818	0	0	6357	0.778243	99661	12.2008	14000	1.71392	0	0	7033
54Dp4_B02	RS1SS-15100803	BG121099	54	DCX+		1.19918e+06	706464	58.9123	450904	37.6011	26984	2.25021	403	0.0336063	35795	27655	2.30616	0	0	8140	0.678798	176173	14.6911	16205	1.35134	0	0	8247
54Dp4_B03	RS1SS-15100803	BG121099	54	DCX+		1.38886e+06	842032	60.6277	520354	37.4664	29218	2.10374	1763	0.126939	39074	30559	2.2003	0	0	8515	0.613094	206872	14.8951	44751	3.22215	0	0	6597
54Dp4_B04	RS1SS-15100803	BG121099	54	DCX+		1.38053e+06	809087	58.6068	481683	34.891	30928	2.24029	737	0.0533851	37605	28362	2.05442	0	0	9243	0.669523	223622	16.1982	34512	2.4999	0	0	6761
54Dp4_B05	RS1SS-15100803	BG121099	54	DCX+		1.37006e+06	859877	62.7621	557271	40.675	29850	2.17874	689	0.0502898	51461	41892	3.05768	0	0	9569	0.698438	189092	13.8017	31514	2.30019	0	0	7630
54Dp4_B06	RS1SS-15100803	BG121099	54	DCX+		1.42592e+06	847417	59.4294	522045	36.6111	25046	1.75648	753	0.052808	43312	33912	2.37825	0	0	9400	0.659223	233258	16.3584	23003	1.6132	0	0	8152
54Dp4_B07	RS1SS-15100803	BG121099	54	DCX+		1.10823e+06	673185	60.744	460252	41.5303	22793	2.0567	783	0.070653	30240	22004	1.9855	0	0	8236	0.743165	143501	12.9486	15616	1.40909	0	0	8724
54Dp4_B08	RS1SS-15100803	BG121099	54	DCX+		1.52841e+06	969251	63.4156	552209	36.1296	48735	3.18861	1371	0.089701	43903	35754	2.33929	0	0	8149	0.533168	225688	14.7662	97345	6.36903	0	0	5627
54Dp4_B09	RS1SS-15100803	BG121099	54	DCX+		1.44653e+06	902407	62.3843	528751	36.5531	22123	1.52938	968	0.0669188	46840	37723	2.60783	0	0	9117	0.630267	244811	16.924	58914	4.07278	0	0	6750
54Dp4_B10	RS1SS-15100803	BG121099	54	DCX+		1.39002e+06	865956	62.2982	527939	37.9807	37583	2.70378	1430	0.102876	41639	31138	2.24011	0	0	10501	0.755458	217872	15.674	39493	2.84119	0	0	7031
54Dp4_B11	RS1SS-15100803	BG121099	54	DCX+		1.33131e+06	796534	59.8309	483751	36.3365	21117	1.58618	663	0.0498006	38208	29370	2.2061	0	0	8838	0.663858	221049	16.6039	31746	2.38457	0	0	7179
54Dp4_C01	RS1SS-15100803	BG121099	54	DCX+		1.69847e+06	1001044	58.938	675504	39.7713	17935	1.05595	355	0.0209012	52458	41957	2.47028	0	0	10501	0.618263	204861	12.0615	49931	2.93976	0	0	6825
54Dp4_C02	RS1SS-15100803	BG121099	54	DCX+		1.30051e+06	761032	58.5179	524892	40.3604	15495	1.19145	384	0.0295268	33730	24221	1.86242	0	0	9509	0.731174	159283	12.2477	27248	2.09518	0	0	6928
54Dp4_C03	RS1SS-15100803	BG121099	54	DCX+		1.23384e+06	854138	69.226	712439	57.7416	48232	3.9091	1288	0.10439	29576	16282	1.31962	0	0	13294	1.07745	26465	2.14493	36138	2.9289	0	0	5954
54Dp4_C04	RS1SS-15100803	BG121099	54	DCX+		1.16646e+06	636630	54.5781	379703	32.5518	1419	0.12165	1	8.57e-05	33401	25967	2.22614	0	0	7434	0.637315	189957	16.285	32149	2.75612	0	0	6053
54Dp4_C05	RS1SS-15100803	BG121099	54	DCX+		2.00787e+06	1216337	60.5786	580220	28.8973	3230	0.160867	295	0.0146922	70702	54224	2.70058	0	0	16478	0.820672	442165	22.0216	119725	5.9628	0	0	5831
54Dp4_C06	RS1SS-15100803	BG121099	54	DCX+		1.54696e+06	953592	61.6428	634931	41.0437	36284	2.3455	792	0.0511971	51569	41078	2.6554	0	0	10491	0.678167	192789	12.4624	37227	2.40646	0	0	7166
54Dp4_C07	RS1SS-15100803	BG121099	54	DCX+		2.37293e+06	1668924	70.3318	1217976	51.3279	79061	3.33179	1214	0.0511604	55789	24325	1.0251	0	0	31464	1.32596	84030	3.54119	230854	9.72865	0	0	4427
54Dp4_C08	RS1SS-15100803	BG121099	54	DCX+		1.28938e+06	798401	61.9213	505871	39.2336	48777	3.78298	1255	0.0973336	36850	28292	2.19423	0	0	8558	0.66373	176059	13.6545	29589	2.29482	0	0	7534
54Dp4_C09	RS1SS-15100803	BG121099	54	DCX+		742861	460286	61.9612	311501	41.9326	19433	2.61597	428	0.0576151	18721	14225	1.91489	0	0	4496	0.605227	94029	12.6577	16174	2.17726	0	0	7141
54Dp4_C10	RS1SS-15100803	BG121099	54	DCX+		1.22955e+06	745455	60.6285	423223	34.4211	59228	4.81707	2108	0.171446	38933	29348	2.3869	0	0	9585	0.779557	175989	14.3133	45974	3.73911	0	0	5910
54Dp4_D01	RS1SS-15100803	BG121099	54	DCX+		1.07303e+06	615024	57.3168	317762	29.6136	10784	1.00501	216	0.02013	31852	24057	2.24198	0	0	7795	0.726451	227867	21.2359	26543	2.47366	0	0	6466
54Dp4_D02	RS1SS-15100803	BG121099	54	DCX+		1.1151e+06	634613	56.9109	307928	27.6144	31153	2.79374	1531	0.137297	36007	27362	2.45377	0	0	8645	0.775268	229411	20.5732	28583	2.56327	0	0	6519
54Dp4_D03	RS1SS-15100803	BG121099	54	DCX+		686019	375963	54.8035	169679	24.7338	16009	2.33361	572	0.0833796	25160	18573	2.70736	0	0	6587	0.960177	153429	22.3651	11114	1.62007	0	0	7047
54Dp4_D04	RS1SS-15100803	BG121099	54	DCX+		1.32572e+06	844230	63.6809	466918	35.22	38095	2.87354	818	0.0617024	41266	26844	2.02486	0	0	14422	1.08786	232681	17.5513	64452	4.86167	0	0	5682
54Dp4_D05	RS1SS-15100803	BG121099	54	DCX+		1.0988e+06	706362	64.2849	470371	42.8077	41332	3.76156	1337	0.121678	31351	20296	1.84711	0	0	11055	1.0061	141493	12.8771	20478	1.86367	0	0	7929
54Dp4_D06	RS1SS-15100803	BG121099	54	DCX+		811410	505753	62.3301	23293	2.87068	67543	8.32415	2252	0.277542	2563	1092	0.134581	0	0	1471	0.181289	21823	2.68952	388279	47.8524	0	0	383
54Dp4_D07	RS1SS-15100803	BG121099	54	DCX+		1.0026e+06	665730	66.4004	465399	46.4192	32475	3.23908	1061	0.105825	27181	19210	1.91602	0	0	7971	0.795033	125127	12.4803	14487	1.44494	0	0	8556
54Dp4_D08	RS1SS-15100803	BG121099	54	DCX+		1.50424e+06	987510	65.6484	628825	41.8035	94148	6.25884	1635	0.108693	40645	28052	1.86486	0	0	12593	0.837167	184309	12.2526	37948	2.52274	0	0	7099
54Dp4_D09	RS1SS-15100803	BG121099	54	DCX+		1.14124e+06	736361	64.5231	481184	42.1634	27094	2.37409	624	0.0546775	33536	25616	2.24458	0	0	7920	0.693984	161085	14.115	32838	2.8774	0	0	7240
54Dp4_D10	RS1SS-15100803	BG121099	54	DCX+		1.17012e+06	747313	63.8664	461643	39.4527	32438	2.7722	603	0.0515332	32623	25872	2.21106	0	0	6751	0.57695	179650	15.3531	40356	3.44888	0	0	6846
54Dp4_E01	RS1SS-15100803	BG121099	54	DCX+		1.17673e+06	728732	61.9284	439604	37.358	43105	3.66311	2415	0.205229	32980	19789	1.68169	0	0	13191	1.12098	184418	15.672	26210	2.22735	0	0	6068
54Dp4_E02	RS1SS-15100803	BG121099	54	DCX+		1.51373e+06	914819	60.4348	527681	34.8597	37450	2.47402	1477	0.0975736	50754	36424	2.40624	0	0	14330	0.946668	261434	17.2709	36023	2.37975	0	0	6874
54Dp4_E03	RS1SS-15100803	BG121099	54	DCX+		1.24223e+06	707972	56.992	411081	33.0922	19840	1.59713	161	0.0129606	38204	26004	2.09333	0	0	12200	0.982105	208088	16.7512	30598	2.46315	0	0	6910
54Dp4_E04	RS1SS-15100803	BG121099	54	DCX+		1.95561e+06	1326373	67.8241	785458	40.1644	100105	5.11887	974	0.0498055	62935	24569	1.25634	0	0	38366	1.96185	65455	3.34704	311446	15.9258	0	0	3181
54Dp4_E05	RS1SS-15100803	BG121099	54	DCX+		357426	247782	69.324	127591	35.6972	8319	2.32747	141	0.0394487	11607	7085	1.98223	0	0	4522	1.26516	76702	21.4595	23422	6.55296	0	0	5654
54Dp4_E06	RS1SS-15100803	BG121099	54	DCX+		1.93656e+06	1178869	60.8743	593623	30.6534	31138	1.6079	758	0.0391415	75659	61211	3.16081	0	0	14448	0.746064	412683	21.3101	65008	3.35687	0	0	6749
54Dp4_E07	RS1SS-15100803	BG121099	54	DCX+		239616	150399	62.7667	84969	35.4605	6036	2.51903	273	0.113932	8343	5980	2.49566	0	0	2363	0.986162	43024	17.9554	7754	3.23601	0	0	5707
54Dp4_E08	RS1SS-15100803	BG121099	54	DCX+		1.52617e+06	952104	62.3853	612036	40.1028	26172	1.71488	633	0.0414765	45232	35722	2.34064	0	0	9510	0.62313	227712	14.9205	40319	2.64185	0	0	7577
54Dp4_E09	RS1SS-15100803	BG121099	54	DCX+		1.26378e+06	806069	63.7824	541539	42.8508	30892	2.44441	1335	0.105636	35855	28257	2.23591	0	0	7598	0.601213	161044	12.7431	35404	2.80144	0	0	7079
54Dp4_E10	RS1SS-15100803	BG121099	54	DCX+		1.5592e+06	1000489	64.1669	605770	38.8514	43221	2.772	1057	0.0677912	62726	45519	2.91938	0	0	17207	1.10358	232585	14.917	55130	3.53579	0	0	6902
54Dp4_E11	RS1SS-15100803	BG121099	54	DCX+		2.54322e+06	1799304	70.7491	820576	32.2653	62915	2.47383	1825	0.0717595	76888	54678	2.14995	0	0	22210	0.873303	639489	25.1449	197611	7.77011	0	0	7071
54Dp4_F02	RS1SS-15100803	BG121099	54	DCX+		1.75456e+06	1132702	64.5576	560708	31.9572	107429	6.12284	8592	0.489695	65138	41905	2.38835	0	0	23233	1.32415	261314	14.8934	129521	7.38196	0	0	4759
54Dp4_F03	RS1SS-15100803	BG121099	54	DCX+		1.16484e+06	688897	59.141	375820	32.2637	40085	3.44125	1045	0.0897121	35051	23244	1.99547	0	0	11807	1.01362	214203	18.3891	22693	1.94817	0	0	7185
54Dp4_F04	RS1SS-15100803	BG121099	54	DCX+		1.46544e+06	839147	57.2623	383958	26.2008	21776	1.48597	415	0.0283191	47293	37046	2.52797	0	0	10247	0.699242	332405	22.6829	53300	3.63712	0	0	6255
54Dp4_F05	RS1SS-15100803	BG121099	54	DCX+		1.69276e+06	974525	57.5701	407813	24.0916	34344	2.02887	835	0.0493277	45852	35174	2.07791	0	0	10678	0.630804	415439	24.5421	70242	4.14955	0	0	6164
54Dp4_F06	RS1SS-15100803	BG121099	54	DCX+		1.23991e+06	792903	63.9484	107136	8.64063	153331	12.3663	3492	0.281633	18874	4411	0.355752	0	0	14463	1.16646	55646	4.48791	454424	36.6498	0	0	1023
54Dp4_F07	RS1SS-15100803	BG121099	54	DCX+		1.3627e+06	915567	67.1877	626927	46.0062	21323	1.56476	170	0.0124752	36565	18006	1.32135	0	0	18559	1.36193	36664	2.69054	193918	14.2304	0	0	3371
54Dp4_F08	RS1SS-15100803	BG121099	54	DCX+		1.39372e+06	857116	61.4984	482517	34.6208	48627	3.48901	2024	0.145223	45770	32537	2.33454	0	0	13233	0.949473	231182	16.5874	46996	3.37198	0	0	6557
54Dp4_F09	RS1SS-15100803	BG121099	54	DCX+		1.41969e+06	848891	59.794	410285	28.8995	35452	2.49716	1700	0.119744	38236	28722	2.02311	0	0	9514	0.670145	299644	21.1062	63574	4.47801	0	0	6095
54Dp4_F10	RS1SS-15100803	BG121099	54	DCX+		1.25392e+06	743152	59.2663	345368	27.5431	50859	4.056	1898	0.151365	35764	27355	2.18156	0	0	8409	0.670617	265988	21.2125	43275	3.45118	0	0	6187
54Dp4_F11	RS1SS-15100803	BG121099	54	DCX+		1.88692e+06	1259017	66.7234	794044	42.0815	71016	3.76359	888	0.0470608	50442	35467	1.87962	0	0	14975	0.793621	206392	10.938	136235	7.21996	0	0	5229
54Dp4_G01	RS1SS-15100803	BG121099	54	DCX+		1.13523e+06	696686	61.3695	401608	35.3767	33237	2.92777	1062	0.0935492	32740	24105	2.12335	0	0	8635	0.760637	190213	16.7554	37826	3.33201	0	0	6888
54Dp4_G02	RS1SS-15100803	BG121099	54	DCX+		1.27396e+06	798361	62.6675	500104	39.2558	50574	3.96982	2302	0.180696	32714	21849	1.71504	0	0	10865	0.852851	178905	14.0432	33762	2.65016	0	0	7050
54Dp4_G03	RS1SS-15100803	BG121099	54	DCX+		1.44131e+06	868710	60.2724	362601	25.1578	9607	0.666548	207	0.014362	49698	40283	2.79489	0	0	9415	0.653226	359907	24.9709	86690	6.01468	0	0	5284
54Dp4_G04	RS1SS-15100803	BG121099	54	DCX+		1.36397e+06	847275	62.1182	463603	33.9892	41425	3.03708	791	0.0579923	56403	41217	3.02183	0	0	15186	1.11336	236451	17.3355	48602	3.56327	0	0	7028
54Dp4_G05	RS1SS-15100803	BG121099	54	DCX+		1.48699e+06	886157	59.5941	507790	34.1489	41046	2.76035	2298	0.154541	48622	33896	2.27951	0	0	14726	0.990324	245200	16.4897	41201	2.77077	0	0	7187
54Dp4_G06	RS1SS-15100803	BG121099	54	DCX+		1.40514e+06	801543	57.0437	291517	20.7465	27813	1.97938	361	0.0256914	32983	26417	1.88003	0	0	6566	0.467285	386727	27.5223	62142	4.42248	0	0	6100
54Dp4_G07	RS1SS-15100803	BG121099	54	DCX+		1.63515e+06	994432	60.816	532072	32.5396	66654	4.07632	1626	0.0994404	43957	32316	1.97633	0	0	11641	0.711923	282173	17.2567	67950	4.15558	0	0	6561
54Dp4_G08	RS1SS-15100803	BG121099	54	DCX+		1.65495e+06	1055565	63.7821	605484	36.5861	45190	2.73059	992	0.0599412	61299	36578	2.21021	0	0	24721	1.49376	276048	16.6801	66552	4.02138	0	0	6451
54Dp4_G09	RS1SS-15100803	BG121099	54	DCX+		1.53215e+06	912413	59.5512	198499	12.9556	10831	0.706916	303	0.0197761	41487	37122	2.42287	0	0	4365	0.284894	547243	35.7174	114050	7.4438	0	0	5496
54Dp4_G10	RS1SS-15100803	BG121099	54	DCX+		1.29849e+06	771462	59.4121	380042	29.2679	13186	1.01548	135	0.0103967	39341	26621	2.05015	0	0	12720	0.979597	300215	23.1203	38543	2.96829	0	0	7030
54Dp4_G11	RS1SS-15100803	BG121099	54	DCX+		2.02643e+06	1237078	61.0472	583647	28.8017	45352	2.23802	1651	0.0814733	64582	51001	2.51679	0	0	13581	0.670193	476649	23.5216	65197	3.21733	0	0	7189
54Dp4_H01	RS1SS-15100803	BG121099	54	DCX+		665224	403523	60.6597	244400	36.7395	36135	5.432	1145	0.172122	17492	12261	1.84314	0	0	5231	0.786351	89889	13.5126	14462	2.174	0	0	6645
54Dp4_H02	RS1SS-15100803	BG121099	54	DCX+		1.05699e+06	559892	52.9704	241974	22.8928	17364	1.64278	191	0.0180702	29614	20256	1.91639	0	0	9358	0.885345	246206	23.2931	24543	2.32197	0	0	6356
54Dp4_H03	RS1SS-15100803	BG121099	54	DCX+		1.02449e+06	623189	60.8292	423617	41.3491	24134	2.35571	364	0.0355299	30016	22459	2.19221	0	0	7557	0.737636	125170	12.2178	19888	1.94126	0	0	7449
54Dp4_H04	RS1SS-15100803	BG121099	54	DCX+		1.1298e+06	727241	64.369	393741	34.8505	24382	2.15808	1680	0.148699	33562	11531	1.02062	0	0	22031	1.94999	43528	3.85272	230348	20.3884	0	0	2639
54Dp4_H05	RS1SS-15100803	BG121099	54	DCX+		1.80248e+06	1086008	60.2509	485653	26.9437	57944	3.21469	3288	0.182416	72543	50412	2.79682	0	0	22131	1.22781	378142	20.979	88438	4.90647	0	0	5400
54Dp4_H06	RS1SS-15100803	BG121099	54	DCX+		1.55381e+06	937211	60.3168	456765	29.3964	55675	3.58312	1829	0.11771	46634	30909	1.98924	0	0	15725	1.01203	317082	20.4067	59226	3.81166	0	0	6118
54Dp4_H07	RS1SS-15100803	BG121099	54	DCX+		1.55199e+06	961143	61.9296	579093	37.3129	70098	4.51664	1406	0.0905932	60036	35028	2.25697	0	0	25008	1.61135	199976	12.8851	50534	3.25607	0	0	6168
54Dp4_H08	RS1SS-15100803	BG121099	54	DCX+		1.59953e+06	995502	62.2371	592971	37.0716	40293	2.51905	736	0.0460135	45539	30374	1.89893	0	0	15165	0.948091	258298	16.1484	57665	3.60512	0	0	6699
54Dp4_H09	RS1SS-15100803	BG121099	54	DCX+		1.50357e+06	934650	62.1622	553995	36.8454	63958	4.25375	2305	0.153302	43470	29806	1.98235	0	0	13664	0.908773	223064	14.8357	47858	3.18297	0	0	6690
54Dp4_H10	RS1SS-15100803	BG121099	54	DCX+		1.67675e+06	1011641	60.3333	434192	25.8948	23726	1.415	517	0.0308334	69911	54979	3.2789	0	0	14932	0.890531	401992	23.9744	81303	4.84884	0	0	5940
54Dp4_H11	RS1SS-15100803	BG121099	54	DCX+		2.71836e+06	1815770	66.7966	937223	34.4776	152503	5.61012	6166	0.226828	130972	65036	2.39248	0	0	65936	2.42558	473174	17.4066	115732	4.25743	0	0	6403
54Dn4_A01	RS1SS-15100804	BG121099	54	DCX-		1.52593e+06	965962	63.3033	591622	38.7713	24344	1.59536	1229	0.0805413	43692	35281	2.3121	0	0	8411	0.551206	230927	15.1336	74148	4.85921	0	0	6158
54Dn4_A02	RS1SS-15100804	BG121099	54	DCX-		2.00812e+06	1272745	63.38	846184	42.1382	33136	1.6501	1409	0.0701652	57950	47239	2.3524	0	0	10711	0.533385	283297	14.1076	50769	2.52819	0	0	7453
54Dn4_A03	RS1SS-15100804	BG121099	54	DCX-		1.58733e+06	1010396	63.6539	693296	43.677	41333	2.60394	977	0.06155	42644	33048	2.08199	0	0	9596	0.604538	201305	12.682	30841	1.94295	0	0	7809
54Dn4_A04	RS1SS-15100804	BG121099	54	DCX-		1.67713e+06	1064623	63.4789	704921	42.0314	38993	2.32498	1191	0.0710142	45743	35290	2.10419	0	0	10453	0.623267	236834	14.1214	36941	2.20263	0	0	7323
54Dn4_A05	RS1SS-15100804	BG121099	54	DCX-		1.91909e+06	1175452	61.2506	737952	38.4533	13906	0.724615	284	0.0147987	62096	51058	2.66054	0	0	11038	0.575169	297731	15.5142	63483	3.30798	0	0	6563
54Dn4_A06	RS1SS-15100804	BG121099	54	DCX-		1.89389e+06	1198078	63.2602	717363	37.8778	11062	0.584089	202	0.0106659	65111	54183	2.86094	0	0	10928	0.577013	302193	15.9562	102147	5.3935	0	0	6213
54Dn4_A07	RS1SS-15100804	BG121099	54	DCX-		2.09482e+06	1364517	65.1377	901261	43.0233	60127	2.87027	2360	0.112659	67012	52934	2.5269	0	0	14078	0.672039	264726	12.6372	69031	3.29532	0	0	6876
54Dn4_A08	RS1SS-15100804	BG121099	54	DCX-		2.12649e+06	1304360	61.3385	639094	30.0539	12620	0.593465	158	0.00743007	59291	49918	2.34743	0	0	9373	0.440772	487124	22.9074	106073	4.98816	0	0	5926
54Dn4_A09	RS1SS-15100804	BG121099	54	DCX-		1.41242e+06	878894	62.2261	487160	34.4911	7604	0.538366	299	0.0211693	51723	44248	3.13278	0	0	7475	0.529233	263832	18.6794	68276	4.83397	0	0	5537
54Dn4_A10	RS1SS-15100804	BG121099	54	DCX-		1.07404e+06	707886	65.9086	544703	50.7153	42222	3.93113	1255	0.116848	26544	19148	1.7828	0	0	7396	0.688614	82694	7.69933	10468	0.974637	0	0	8830
54Dn4_A11	RS1SS-15100804	BG121099	54	DCX-		1.23754e+06	773473	62.5011	529862	42.8159	10434	0.843127	313	0.0252922	34675	26804	2.16592	0	0	7871	0.636022	152276	12.3048	45913	3.71003	0	0	6018
54Dn4_B01	RS1SS-15100804	BG121099	54	DCX-		1.80829e+06	1177194	65.0998	798128	44.1371	82646	4.57039	2193	0.121275	52821	37984	2.10055	0	0	14837	0.820498	207197	11.4582	34209	1.89178	0	0	8461
54Dn4_B02	RS1SS-15100804	BG121099	54	DCX-		1.11667e+06	618992	55.4318	465869	41.7194	3756	0.336356	0	0	30003	23246	2.08172	0	0	6757	0.605101	97848	8.76246	21516	1.9268	0	0	6366
54Dn4_B03	RS1SS-15100804	BG121099	54	DCX-		793683	420022	52.9206	50279	6.3349	6977	0.879067	4	0.00050398	32449	23193	2.9222	0	0	9256	1.16621	133755	16.8525	196555	24.7649	3	3.77985	3480
54Dn4_B04	RS1SS-15100804	BG121099	54	DCX-		1.50723e+06	982029	65.1545	606784	40.2582	38892	2.58036	876	0.0581198	42605	26292	1.74439	0	0	16313	1.08231	198369	13.1611	94503	6.26997	0	0	6047
54Dn4_B05	RS1SS-15100804	BG121099	54	DCX-		2.28253e+06	1371313	60.0788	765825	33.5517	13526	0.592589	386	0.0169111	74507	67003	2.93548	0	0	7504	0.328759	417897	18.3085	99172	4.34484	0	0	6595
54Dn4_B06	RS1SS-15100804	BG121099	54	DCX-		1.72441e+06	1135287	65.8364	803781	46.612	81807	4.74407	2453	0.142252	39479	28232	1.6372	0	0	11247	0.652224	169471	9.82779	38296	2.22082	0	0	7922
54Dn4_B07	RS1SS-15100804	BG121099	54	DCX-		2.0877e+06	1288607	61.7237	823166	39.4293	11657	0.558365	0	0	63941	52615	2.52024	0	0	11326	0.54251	318578	15.2597	71265	3.41356	0	0	7102
54Dn4_B08	RS1SS-15100804	BG121099	54	DCX-		1.68688e+06	1059182	62.7896	613510	36.3696	23189	1.37467	441	0.026143	58412	49239	2.91895	0	0	9173	0.543786	274856	16.2938	88774	5.26263	0	0	6603
54Dn4_B09	RS1SS-15100804	BG121099	54	DCX-		1.71034e+06	1032373	60.3605	562673	32.8982	5770	0.337359	292	0.0170726	50948	41245	2.4115	0	0	9703	0.567313	348678	20.3864	64012	3.74264	0	0	6881
54Dn4_B10	RS1SS-15100804	BG121099	54	DCX-		165645	103789	62.6573	71011	42.8693	9200	5.55403	229	0.138247	5012	3596	2.1709	0	0	1416	0.854838	15146	9.14363	3191	1.9264	0	0	6252
54Dn4_B11	RS1SS-15100804	BG121099	54	DCX-		214386	125232	58.4142	79668	37.161	2041	0.95202	48	0.0223895	7045	5868	2.73712	0	0	1177	0.549009	30033	14.0088	6397	2.98387	0	0	5710
54Dn4_C01	RS1SS-15100804	BG121099	54	DCX-		422403	248088	58.7325	189927	44.9634	14905	3.52862	516	0.122158	10614	8309	1.96708	0	0	2305	0.545687	29029	6.87235	3097	0.733186	0	0	6266
54Dn4_C02	RS1SS-15100804	BG121099	54	DCX-		693964	400854	57.7629	5579	0.803932	24267	3.49687	395	0.0569194	44926	542	0.078102	0	0	44384	6.39572	11641	1.67746	314046	45.2539	0	0	418
54Dn4_C03	RS1SS-15100804	BG121099	54	DCX-		1.72047e+06	1077652	62.637	712202	41.3957	6833	0.397159	38	0.0022087	57951	50441	2.93181	0	0	7510	0.436508	248295	14.4318	52333	3.04178	0	0	7209
54Dn4_C04	RS1SS-15100804	BG121099	54	DCX-		923242	630073	68.2457	508155	55.0403	46982	5.08881	1604	0.173736	17878	11515	1.24724	0	0	6363	0.689202	48140	5.21423	7314	0.792208	0	0	8731
54Dn4_C05	RS1SS-15100804	BG121099	54	DCX-		2.45174e+06	1620819	66.1088	1155714	47.1384	15989	0.652148	355	0.0144795	67326	53319	2.17474	0	0	14007	0.571307	308970	12.602	72465	2.95565	0	0	7296
54Dn4_C06	RS1SS-15100804	BG121099	54	DCX-		1.72023e+06	1069968	62.1991	690206	40.1229	32861	1.91027	376	0.0218575	46501	35608	2.06996	0	0	10893	0.633229	249292	14.4918	50732	2.94914	0	0	7232
54Dn4_C07	RS1SS-15100804	BG121099	54	DCX-		2.15237e+06	1371015	63.6978	857055	39.8191	2878	0.133713	1	4.65e-05	61796	50977	2.36841	0	0	10819	0.502654	367647	17.081	81638	3.79293	0	0	7148
54Dn4_C08	RS1SS-15100804	BG121099	54	DCX-		1.85244e+06	1169055	63.1088	652280	35.2119	5682	0.30673	215	0.0116063	64637	57979	3.12987	0	0	6658	0.359417	331852	17.9143	114389	6.17503	0	0	5932
54Dn4_C09	RS1SS-15100804	BG121099	54	DCX-		1.25956e+06	827262	65.6786	582393	46.2378	48398	3.84245	932	0.073994	27350	20149	1.59968	0	0	7201	0.571707	133533	10.6015	34656	2.75143	0	0	6868
54Dn4_C10	RS1SS-15100804	BG121099	54	DCX-		1.53759e+06	925138	60.168	547883	35.6326	11363	0.739013	279	0.0181453	49874	43199	2.80953	0	0	6675	0.434121	251787	16.3754	63952	4.15923	0	0	6231
54Dn4_C11	RS1SS-15100804	BG121099	54	DCX-		1.32613e+06	871512	65.7185	569493	42.944	92195	6.95219	3220	0.242812	37238	26726	2.01534	0	0	10512	0.792683	132494	9.99104	36872	2.78042	0	0	7186
54Dn4_D01	RS1SS-15100804	BG121099	54	DCX-		703263	459581	65.3498	338782	48.1729	31726	4.51126	686	0.0975453	20091	13503	1.92005	0	0	6588	0.936776	60908	8.66077	7388	1.05053	0	0	7774
54Dn4_D02	RS1SS-15100804	BG121099	54	DCX-		1.4388e+06	937350	65.1481	677813	47.1097	19935	1.38553	926	0.0643593	41595	34311	2.3847	0	0	7284	0.506256	174037	12.096	23044	1.60161	0	0	8221
54Dn4_D03	RS1SS-15100804	BG121099	54	DCX-		1.96363e+06	1306955	66.558	895344	45.5963	30649	1.56083	927	0.0472084	59151	49908	2.54161	0	0	9243	0.470709	268155	13.6561	52729	2.68528	0	0	7842
54Dn4_D04	RS1SS-15100804	BG121099	54	DCX-		1.40712e+06	954105	67.8057	752530	53.4803	950	0.067514	54	0.00383763	40382	34036	2.41885	0	0	6346	0.450993	139793	9.93471	20396	1.44949	0	0	8820
54Dn4_D05	RS1SS-15100804	BG121099	54	DCX-		2.0253e+06	1326994	65.5209	842517	41.5996	62298	3.07599	2052	0.101318	60232	47423	2.34153	0	0	12809	0.63245	293439	14.4887	66456	3.28129	0	0	7566
54Dn4_D06	RS1SS-15100804	BG121099	54	DCX-		1.69135e+06	1134989	67.1055	824508	48.7485	21288	1.25864	887	0.0524433	44585	35801	2.11671	0	0	8784	0.519348	209700	12.3984	34021	2.01147	0	0	8205
54Dn4_D07	RS1SS-15100804	BG121099	54	DCX-		2.4108e+06	1591132	66.0003	1017208	42.1939	12158	0.504315	289	0.0119877	71245	62765	2.6035	0	0	8480	0.351751	420357	17.4364	69875	2.89842	0	0	7658
54Dn4_D08	RS1SS-15100804	BG121099	54	DCX-		2.23472e+06	1497247	66.9992	877061	39.247	7637	0.341743	262	0.011724	82136	71416	3.19574	0	0	10720	0.479701	421520	18.8623	108631	4.86105	0	0	6851
54Dn4_D09	RS1SS-15100804	BG121099	54	DCX-		1.60028e+06	1054096	65.8694	709564	44.3399	50297	3.14301	2621	0.163784	45252	37611	2.35027	0	0	7641	0.477478	218535	13.656	27827	1.73888	0	0	8257
54Dn4_D10	RS1SS-15100804	BG121099	54	DCX-		1.98545e+06	1211017	60.9945	706773	35.5976	55395	2.79005	3037	0.152963	55260	43840	2.20806	0	0	11420	0.575184	311299	15.679	79253	3.99169	0	0	5864
54Dn4_D11	RS1SS-15100804	BG121099	54	DCX-		2.22212e+06	1485744	66.8617	1068828	48.0995	42730	1.92294	2022	0.0909943	50189	37213	1.67466	0	0	12976	0.583948	276054	12.423	45921	2.06654	0	0	8146
54Dn4_E01	RS1SS-15100804	BG121099	54	DCX-		2.66435e+06	1691141	63.4728	980559	36.8029	25584	0.960233	1096	0.0411357	98715	88035	3.30418	0	0	10680	0.400848	486963	18.277	98224	3.6866	0	0	7174
54Dn4_E02	RS1SS-15100804	BG121099	54	DCX-		1.71954e+06	1122703	65.2908	794460	46.2018	41120	2.39133	2110	0.122707	50126	36772	2.13848	0	0	13354	0.776602	201481	11.7171	33406	1.94273	0	0	8603
54Dn4_E03	RS1SS-15100804	BG121099	54	DCX-		2.42712e+06	1570684	64.714	950490	39.1613	8325	0.343	154	0.00634498	79203	67513	2.78161	0	0	11690	0.481642	425727	17.5405	106785	4.39967	0	0	6641
54Dn4_E04	RS1SS-15100804	BG121099	54	DCX-		309167	191275	61.8678	130413	42.182	8086	2.61541	284	0.0918597	9262	7616	2.46339	0	0	1646	0.532398	37041	11.9809	6189	2.00183	0	0	6182
54Dn4_E05	RS1SS-15100804	BG121099	54	DCX-		2.06635e+06	1237115	59.8696	700247	33.8881	9020	0.436519	376	0.0181964	56742	49063	2.37438	0	0	7679	0.371622	404868	19.5934	65862	3.18736	0	0	7269
54Dn4_E06	RS1SS-15100804	BG121099	54	DCX-		1.9804e+06	1327232	67.0184	965936	48.7748	83261	4.20425	2937	0.148303	38736	25684	1.29691	0	0	13052	0.659059	190201	9.60417	46161	2.33089	0	0	7752
54Dn4_E07	RS1SS-15100804	BG121099	54	DCX-		1.78859e+06	1127550	63.0415	760137	42.4993	36272	2.02797	1199	0.0670362	52795	43975	2.45865	0	0	8820	0.493127	230322	12.8773	46825	2.61799	0	0	7383
54Dn4_E08	RS1SS-15100804	BG121099	54	DCX-		1.58411e+06	1042751	65.8255	760666	48.0184	34466	2.17573	1141	0.0720277	36203	27112	1.71149	0	0	9091	0.573886	175021	11.0485	35254	2.22547	0	0	7993
54Dn4_E09	RS1SS-15100804	BG121099	54	DCX-		1.96906e+06	1283923	65.2048	875658	44.4708	22963	1.16619	371	0.0188415	50183	37973	1.92848	0	0	12210	0.620093	273816	13.9059	60932	3.09447	0	0	7916
54Dn4_E10	RS1SS-15100804	BG121099	54	DCX-		2.35809e+06	1491055	63.2316	874984	37.1057	72196	3.06164	1922	0.0815068	73050	59350	2.51687	0	0	13700	0.58098	372999	15.8179	95904	4.06703	0	0	6737
54Dn4_E11	RS1SS-15100804	BG121099	54	DCX-		1.1339e+06	711955	62.7884	502493	44.3156	29100	2.56637	711	0.0627041	25345	19548	1.72397	0	0	5797	0.511246	133945	11.8128	20361	1.79567	0	0	7891
54Dn4_F01	RS1SS-15100804	BG121099	54	DCX-		2.55956e+06	1590150	62.1259	977670	38.1968	11368	0.444139	243	0.00949382	79206	67444	2.63498	0	0	11762	0.459532	427409	16.6985	94254	3.68243	0	0	7124
54Dn4_F02	RS1SS-15100804	BG121099	54	DCX-		433723	216694	49.9614	178750	41.213	3907	0.900806	88	0.0202895	12460	10655	2.45664	0	0	1805	0.416164	16122	3.71712	5367	1.23743	0	0	3847
54Dn4_F03	RS1SS-15100804	BG121099	54	DCX-		1.03181e+06	616774	59.7757	483605	46.8694	16332	1.58284	435	0.0421588	28261	23508	2.27832	0	0	4753	0.460645	71807	6.9593	16334	1.58304	0	0	6544
54Dn4_F04	RS1SS-15100804	BG121099	54	DCX-		935065	548850	58.6965	321975	34.4334	16870	1.80415	575	0.061493	25782	22526	2.40903	0	0	3256	0.348211	146500	15.6674	37148	3.97277	0	0	5348
54Dn4_F05	RS1SS-15100804	BG121099	54	DCX-		2.53215e+06	1609451	63.5608	1057024	41.7442	38487	1.51994	941	0.0371622	65164	54328	2.14553	0	0	10836	0.427938	368198	14.541	79637	3.14504	0	0	7108
54Dn4_F06	RS1SS-15100804	BG121099	54	DCX-		1.68443e+06	1033713	61.3688	663061	39.3642	545	0.0323552	0	0	49309	43700	2.59435	0	0	5609	0.332991	266902	15.8453	53896	3.19966	0	0	6581
54Dn4_F07	RS1SS-15100804	BG121099	54	DCX-		524943	323874	61.697	244150	46.5098	6830	1.30109	207	0.0394329	11346	9424	1.79524	0	0	1922	0.366135	51833	9.87403	9508	1.81124	0	0	6946
54Dn4_F08	RS1SS-15100804	BG121099	54	DCX-		1.40927e+06	882776	62.6407	638822	45.33	49024	3.47868	1268	0.0899757	31985	24706	1.75311	0	0	7279	0.516509	130175	9.23705	31502	2.23534	0	0	6092
54Dn4_F09	RS1SS-15100804	BG121099	54	DCX-		1.66616e+06	992529	59.57	609442	36.5777	10941	0.656662	580	0.0348107	53859	48185	2.89199	0	0	5674	0.340545	287327	17.2449	30380	1.82336	0	0	7634
54Dn4_F10	RS1SS-15100804	BG121099	54	DCX-		2.09675e+06	1365931	65.145	954241	45.5104	31117	1.48406	506	0.0241325	63826	54548	2.60155	0	0	9278	0.442494	277978	13.2575	38263	1.82487	0	0	8226
54Dn4_F11	RS1SS-15100804	BG121099	54	DCX-		1.59446e+06	1032800	64.7742	766178	48.0524	31537	1.97791	1118	0.0701177	33399	27226	1.70753	0	0	6173	0.387152	178632	11.2033	21936	1.37576	0	0	8301
54Dn4_G01	RS1SS-15100804	BG121099	54	DCX-		1.6225e+06	995706	61.3688	630041	38.8316	38461	2.37048	362	0.0223113	61234	45827	2.82448	0	0	15407	0.949586	221066	13.6251	44542	2.74528	0	0	6580
54Dn4_G02	RS1SS-15100804	BG121099	54	DCX-		2.00413e+06	1226260	61.1867	705608	35.2077	16396	0.818111	268	0.0133724	58415	50764	2.53297	0	0	7651	0.381762	366162	18.2704	79411	3.96237	0	0	6559
54Dn4_G04	RS1SS-15100804	BG121099	54	DCX-		1.20164e+06	777131	64.6728	517780	43.0896	34313	2.85553	1134	0.0943714	37840	30572	2.5442	0	0	7268	0.604843	147774	12.2977	38290	3.18649	0	0	6654
54Dn4_G05	RS1SS-15100804	BG121099	54	DCX-		344502	222341	64.5398	137589	39.9385	1445	0.419446	7	0.00203192	10288	7634	2.21595	0	0	2654	0.770388	56757	16.4751	16255	4.71841	0	0	5566
54Dn4_G06	RS1SS-15100804	BG121099	54	DCX-		2.05367e+06	1327465	64.6388	803276	39.1142	17269	0.840886	415	0.0202078	78362	66443	3.23533	0	0	11919	0.580376	319061	15.5362	109082	5.31157	0	0	6383
54Dn4_G07	RS1SS-15100804	BG121099	54	DCX-		2.13394e+06	1321703	61.9374	719043	33.6956	44168	2.06979	459	0.0215096	64474	52030	2.43822	0	0	12444	0.583148	374349	17.5427	119210	5.58639	0	0	6944
54Dn4_G08	RS1SS-15100804	BG121099	54	DCX-		2.02172e+06	1303300	64.465	859311	42.504	40537	2.00508	947	0.0468414	65583	51239	2.53443	0	0	14344	0.709496	277553	13.7286	59369	2.93656	0	0	7848
54Dn4_G09	RS1SS-15100804	BG121099	54	DCX-		1.55929e+06	979440	62.8134	578178	37.0797	5655	0.362666	238	0.0152634	53259	46642	2.99124	0	0	6617	0.424361	285597	18.3159	56513	3.62429	0	0	7017
54Dn4_G10	RS1SS-15100804	BG121099	54	DCX-		2.45947e+06	1584765	64.4351	870957	35.4123	25751	1.04701	171	0.00695271	80110	68373	2.77999	0	0	11737	0.477216	453530	18.4401	154246	6.2715	0	0	6162
54Dn4_G11	RS1SS-15100804	BG121099	54	DCX-		1.79268e+06	1169619	65.2443	710593	39.6387	32301	1.80183	1514	0.0844548	58326	44080	2.45889	0	0	14246	0.794678	285120	15.9047	81765	4.56106	0	0	6700
54Dn4_H01	RS1SS-15100804	BG121099	54	DCX-		1.67442e+06	1070652	63.9417	671586	40.1086	111226	6.64266	3843	0.229512	43586	32031	1.91296	0	0	11555	0.69009	191211	11.4195	49200	2.93833	0	0	6691
54Dn4_H02	RS1SS-15100804	BG121099	54	DCX-		1.47449e+06	909519	61.6837	541019	36.692	73320	4.97257	2702	0.18325	57182	36096	2.44803	0	0	21086	1.43005	205320	13.9248	29976	2.03298	0	0	7782
54Dn4_H03	RS1SS-15100804	BG121099	54	DCX-		839419	489740	58.3428	7921	0.943629	34553	4.1163	0	0	72116	279	0.0332373	0	0	71837	8.55795	17971	2.14089	357179	42.5508	0	0	463
54Dn4_H04	RS1SS-15100804	BG121099	54	DCX-		1.42971e+06	928799	64.9641	682402	47.7301	25573	1.78868	706	0.0493806	44091	30433	2.12861	0	0	13658	0.955298	152565	10.671	23462	1.64103	0	0	8691
54Dn4_H05	RS1SS-15100804	BG121099	54	DCX-		2.68166e+06	1737167	64.7796	1101998	41.0939	40777	1.52059	1630	0.0607833	89949	72005	2.68509	0	0	17944	0.669139	414266	15.4481	88547	3.30195	0	0	7738
54Dn4_H06	RS1SS-15100804	BG121099	54	DCX-		2.12743e+06	1361673	64.0054	869397	40.866	5	0.000235025	0	0	76188	64098	3.01293	0	0	12090	0.56829	348369	16.3751	67714	3.1829	0	0	7069
54Dn4_H07	RS1SS-15100804	BG121099	54	DCX-		1.93773e+06	1218484	62.882	726087	37.471	15726	0.811568	286	0.0147595	65001	51864	2.67653	0	0	13137	0.677958	320987	16.5651	90397	4.66509	0	0	6165
54Dn4_H08	RS1SS-15100804	BG121099	54	DCX-		1.55234e+06	1033412	66.5712	770941	49.6631	32670	2.10456	1033	0.0665446	50065	40518	2.61012	0	0	9547	0.615006	153713	9.90201	24990	1.60983	0	0	8791
54Dn4_H09	RS1SS-15100804	BG121099	54	DCX-		1.86544e+06	1225401	65.6895	852941	45.7232	12476	0.668795	225	0.0120615	51728	34486	1.84868	0	0	17242	0.924284	243091	13.0313	64940	3.48121	0	0	7252
54Dn4_H10	RS1SS-15100804	BG121099	54	DCX-		1.88208e+06	1162821	61.7839	622421	33.071	11329	0.601941	52	0.0027629	60038	52388	2.78352	0	0	7650	0.406466	383740	20.3892	85241	4.52909	0	0	6451
54Dn4_H11	RS1SS-15100804	BG121099	54	DCX-		1.69633e+06	1059080	62.4336	616819	36.362	9565	0.563864	194	0.0114364	56448	41638	2.45459	0	0	14810	0.873061	293089	17.2778	82965	4.89085	0	0	6145
54Dp1SK_A03	RS1SS-15101401	RM165051	54	DCX+	yes	823655	450076	54.6437	90858	11.0311	40161	4.87595	3693	0.448367	29540	12051	1.46311	0	0	17489	2.12334	150075	18.2206	135626	16.4664	123	149.334	3172
54Dp1SK_A04	RS1SS-15101401	RM165051	54	DCX+	yes	1.45997e+06	825940	56.5723	375999	25.7538	22282	1.52619	666	0.0456173	54061	40425	2.76889	0	0	13636	0.93399	273968	18.7653	98964	6.77848	0	0	4097
54Dp1SK_A05	RS1SS-15101401	RM165051	54	DCX+	yes	1.14693e+06	612204	53.3779	216073	18.8393	19635	1.71197	1146	0.0999193	40908	33535	2.92391	0	0	7373	0.642849	275592	24.0288	58850	5.13111	0	0	4668
54Dp1SK_A06	RS1SS-15101401	RM165051	54	DCX+	yes	923384	419873	45.4711	60124	6.51127	18041	1.95379	1215	0.131581	20579	15416	1.66951	0	0	5163	0.559139	284069	30.7639	35845	3.88192	0	0	4002
54Dp1SK_A07	RS1SS-15101401	RM165051	54	DCX+	yes	1.63872e+06	1073821	65.5282	618172	37.723	174994	10.6787	5609	0.34228	47078	28561	1.74289	0	0	18517	1.12997	135448	8.2655	92520	5.64589	0	0	4018
54Dp1SK_A08	RS1SS-15101401	RM165051	54	DCX+	yes	492524	279035	56.6541	142319	28.8959	20152	4.09158	819	0.166286	20530	16350	3.31964	0	0	4180	0.84869	85664	17.3929	9551	1.9392	0	0	5632
54Dp1SK_A09	RS1SS-15101401	RM165051	54	DCX+	yes	141997	81269	57.2327	28438	20.0271	3409	2.40075	74	0.0521136	4899	4071	2.86695	0	0	828	0.583109	25129	17.6968	19314	13.6017	6	42.2543	2170
54Dp1SK_A11	RS1SS-15101401	RM165051	54	DCX+	yes	1.27828e+06	740412	57.9225	290709	22.7422	47588	3.72281	413	0.032309	37873	26475	2.07114	0	0	11398	0.891666	257103	20.1132	106584	8.33807	142	111.087	4033
54Dp1SK_B01	RS1SS-15101401	RM165051	54	DCX+	yes	280513	128930	45.9622	9873	3.51962	6223	2.21843	233	0.0830621	962	569	0.202843	0	0	393	0.1401	4632	1.65126	107007	38.1469	0	0	572
54Dp1SK_B02	RS1SS-15101401	RM165051	54	DCX+	yes	737159	363195	49.2696	81097	11.0013	661	0.0896686	1	0.000135656	19997	13944	1.89159	0	0	6053	0.821126	160591	21.7851	100848	13.6806	0	0	3151
54Dp1SK_B03	RS1SS-15101401	RM165051	54	DCX+	yes	1.19842e+06	737356	61.5275	435321	36.3247	72144	6.01994	1593	0.132925	62984	43543	3.63338	0	0	19441	1.62222	137932	11.5095	27382	2.28485	0	0	6370
54Dp1SK_B04	RS1SS-15101401	RM165051	54	DCX+	yes	1.18113e+06	640317	54.2123	240915	20.397	71322	6.03846	1839	0.155699	40031	31880	2.69911	0	0	8151	0.690103	256075	21.6805	30024	2.54198	111	93.978	5132
54Dp1SK_B05	RS1SS-15101401	RM165051	54	DCX+	yes	928621	500887	53.9388	215224	23.1767	37100	3.99517	664	0.0715039	28164	16854	1.81495	0	0	11310	1.21793	175909	18.943	43826	4.71947	0	0	4251
54Dp1SK_B06	RS1SS-15101401	RM165051	54	DCX+	yes	1.07695e+06	615166	57.1214	195147	18.1204	147942	13.7372	4426	0.410977	40508	12919	1.1996	0	0	27589	2.56178	150994	14.0206	76149	7.07083	0	0	3955
54Dp1SK_B07	RS1SS-15101401	RM165051	54	DCX+	yes	1.60605e+06	928134	57.79	345818	21.5323	63511	3.95449	3289	0.204789	51525	41551	2.58716	0	0	9974	0.621028	415672	25.8817	48282	3.00627	37	23.0379	5548
54Dp1SK_B08	RS1SS-15101401	RM165051	54	DCX+	yes	1.13612e+06	762908	67.1502	567687	49.9671	599	0.0527232	0	0	50192	42844	3.77107	0	0	7348	0.646761	85499	7.52551	58788	5.17444	143	125.867	4267
54Dp1SK_B09	RS1SS-15101401	RM165051	54	DCX+	yes	1.01908e+06	618031	60.646	244858	24.0274	58708	5.76088	1850	0.181536	33659	26160	2.56702	0	0	7499	0.73586	243910	23.9343	34945	3.42907	101	99.109	5510
54Dp1SK_B10	RS1SS-15101401	RM165051	54	DCX+	yes	962753	584949	60.7579	343985	35.7293	63314	6.57635	1643	0.170656	32001	18861	1.95907	0	0	13140	1.36484	125766	13.0632	17706	1.8391	534	554.659	7144
54Dp1SK_B11	RS1SS-15101401	RM165051	54	DCX+	yes	1.71014e+06	981859	57.4138	435557	25.469	35126	2.05398	592	0.034617	74265	48293	2.82391	0	0	25972	1.5187	382944	22.3925	53351	3.11968	24	14.0339	6185
54Dp1SK_C01	RS1SS-15101401	RM165051	54	DCX+	yes	949079	537077	56.5893	243653	25.6726	46478	4.89717	2172	0.228853	26015	20090	2.11679	0	0	5925	0.624289	184511	19.4411	34190	3.60244	58	61.1119	4846
54Dp1SK_C02	RS1SS-15101401	RM165051	54	DCX+	yes	262404	132199	50.3799	30868	11.7635	7233	2.75643	2	0.000762183	2581	1763	0.671864	0	0	818	0.311733	8282	3.1562	83161	31.6919	72	274.386	748
54Dp1SK_C03	RS1SS-15101401	RM165051	54	DCX+	yes	340379	163637	48.075	11726	3.44499	4085	1.20013	0	0	2037	530	0.155709	0	0	1507	0.442742	4340	1.27505	141449	41.5564	0	0	413
54Dp1SK_C04	RS1SS-15101401	RM165051	54	DCX+	yes	1.06623e+06	730466	68.5094	602177	56.4773	15074	1.41377	295	0.0276676	33703	17147	1.60819	0	0	16556	1.55276	40192	3.76955	38640	3.62399	385	361.086	4175
54Dp1SK_C05	RS1SS-15101401	RM165051	54	DCX+	yes	1.35881e+06	909185	66.9105	607815	44.7315	79110	5.82201	5203	0.382909	56387	41392	3.0462	0	0	14995	1.10354	72798	5.35749	87342	6.42784	530	390.048	3526
54Dp1SK_C06	RS1SS-15101401	RM165051	54	DCX+	yes	1.214e+06	700972	57.7407	309145	25.465	69231	5.70272	1960	0.16145	39052	25891	2.1327	0	0	13161	1.0841	231846	19.0977	49738	4.09703	0	0	4939
54Dp1SK_C07	RS1SS-15101401	RM165051	54	DCX+	yes	1.63164e+06	1050695	64.3952	495987	30.3981	66916	4.10116	2178	0.133486	62383	43694	2.67793	0	0	18689	1.14541	332750	20.3936	90038	5.51826	443	271.507	5227
54Dp1SK_C08	RS1SS-15101401	RM165051	54	DCX+	yes	920661	511090	55.5134	161238	17.5133	20590	2.23644	741	0.0804857	29128	25145	2.73119	0	0	3983	0.432624	262548	28.5173	36821	3.99941	24	26.0682	4435
54Dp1SK_C09	RS1SS-15101401	RM165051	54	DCX+	yes	720007	482113	66.9595	219755	30.5213	48688	6.76216	874	0.121388	23701	17836	2.4772	0	0	5865	0.814576	138801	19.2777	50236	6.97716	58	80.5548	4261
54Dp1SK_C10	RS1SS-15101401	RM165051	54	DCX+	yes	1.62166e+06	982859	60.6083	407364	25.1202	82413	5.08202	1487	0.0916963	59983	45642	2.81453	0	0	14341	0.884342	388638	23.9655	42965	2.64945	9	5.54988	6391
54Dp1SK_C11	RS1SS-15101401	RM165051	54	DCX+	yes	1.8531e+06	1149053	62.007	541926	29.2443	85158	4.59543	3946	0.21294	74873	50022	2.69937	0	0	24851	1.34105	335939	18.1285	106817	5.76423	394	212.617	4952
54Dp1SK_D01	RS1SS-15101401	RM165051	54	DCX+	yes	548806	303749	55.3472	88321	16.0933	86466	15.7553	3124	0.569235	15362	9261	1.68748	0	0	6101	1.11169	79519	14.4894	30945	5.6386	12	21.8656	3155
54Dp1SK_D02	RS1SS-15101401	RM165051	54	DCX+	yes	404425	219326	54.2316	62362	15.4199	18641	4.60926	562	0.138963	6486	4793	1.18514	0	0	1693	0.418619	50708	12.5383	80567	19.9214	0	0	2161
54Dp1SK_D03	RS1SS-15101401	RM165051	54	DCX+	yes	674479	357651	53.0262	128346	19.0289	26581	3.94097	837	0.124096	22071	13084	1.93987	0	0	8987	1.33244	146752	21.7578	32983	4.89014	81	120.093	4465
54Dp1SK_D04	RS1SS-15101401	RM165051	54	DCX+	yes	1.52889e+06	1023623	66.9521	435675	28.4962	49262	3.22208	1256	0.0821511	48375	40907	2.6756	0	0	7468	0.488459	459121	30.0297	29692	1.94206	242	158.285	8037
54Dp1SK_D05	RS1SS-15101401	RM165051	54	DCX+	yes	758140	437619	57.7227	214541	28.2983	43868	5.78626	1220	0.16092	26795	20015	2.64001	0	0	6780	0.894293	132332	17.4548	18772	2.47606	91	120.031	5780
54Dp1SK_D06	RS1SS-15101401	RM165051	54	DCX+	yes	1.08632e+06	644382	59.318	248166	22.8447	19318	1.7783	172	0.0158333	34411	28257	2.60117	0	0	6154	0.566501	299965	27.613	42350	3.89849	0	0	5759
54Dp1SK_D07	RS1SS-15101401	RM165051	54	DCX+	yes	978897	602562	61.5552	270623	27.6457	57337	5.85731	2265	0.231383	27159	22038	2.25131	0	0	5121	0.52314	210919	21.5466	34128	3.48637	131	133.824	5454
54Dp1SK_D09	RS1SS-15101401	RM165051	54	DCX+	yes	869120	583790	67.1702	270793	31.1571	41779	4.80705	865	0.099526	29357	22325	2.56869	0	0	7032	0.809094	170059	19.5668	70937	8.16193	0	0	4282
54Dp1SK_D10	RS1SS-15101401	RM165051	54	DCX+	yes	1.87703e+06	1166551	62.1486	501666	26.7265	80625	4.29534	749	0.0399034	57806	50102	2.66921	0	0	7704	0.410435	437753	23.3215	87536	4.66353	416	221.626	5791
54Dp1SK_D11	RS1SS-15101401	RM165051	54	DCX+	yes	1.5645e+06	998304	63.8099	389397	24.8896	83131	5.31359	2692	0.172068	67598	58707	3.75245	0	0	8891	0.568297	403969	25.821	51398	3.28527	119	76.0627	5811
54Dp1SK_E01	RS1SS-15101401	RM165051	54	DCX+	yes	701370	376631	53.6993	134386	19.1605	36414	5.19184	257	0.0366426	20967	9489	1.35292	0	0	11478	1.63651	101028	14.4044	83579	11.9165	0	0	3319
54Dp1SK_E02	RS1SS-15101401	RM165051	54	DCX+	yes	517443	274239	52.9989	55977	10.818	4255	0.822313	0	0	9739	7875	1.52191	0	0	1864	0.360233	63858	12.3411	140410	27.1354	0	0	1887
54Dp1SK_E03	RS1SS-15101401	RM165051	54	DCX+	yes	496328	264936	53.3792	29683	5.98052	3290	0.662868	0	0	3843	2899	0.58409	0	0	944	0.190197	65535	13.204	162585	32.7576	0	0	1537
54Dp1SK_E04	RS1SS-15101401	RM165051	54	DCX+	yes	1.07909e+06	706726	65.4925	444616	41.2027	73645	6.8247	2644	0.24502	35925	22350	2.07118	0	0	13575	1.258	75786	7.02311	74110	6.86779	0	0	4163
54Dp1SK_E05	RS1SS-15101401	RM165051	54	DCX+	yes	1.38648e+06	820457	59.1755	417269	30.0955	42706	3.08017	1661	0.1198	49658	39988	2.88414	0	0	9670	0.697449	216683	15.6283	92097	6.6425	383	276.239	4258
54Dp1SK_E06	RS1SS-15101401	RM165051	54	DCX+	yes	1.27229e+06	725393	57.0147	332224	26.1123	72535	5.70113	1902	0.149494	44282	23159	1.82026	0	0	21123	1.66023	225349	17.7121	49095	3.85879	6	4.7159	5847
54Dp1SK_E07	RS1SS-15101401	RM165051	54	DCX+	yes	680161	409636	60.2264	96798	14.2316	110653	16.2687	2219	0.326246	27538	12268	1.80369	0	0	15270	2.24506	81722	12.0151	90706	13.336	0	0	2890
54Dp1SK_E08	RS1SS-15101401	RM165051	54	DCX+	yes	1.77734e+06	1185590	66.7059	486096	27.3497	60576	3.40824	1427	0.0802886	78871	68873	3.87507	0	0	9998	0.562527	333757	18.7785	223758	12.5895	1105	621.716	4146
54Dp1SK_E09	RS1SS-15101401	RM165051	54	DCX+	yes	1.54799e+06	1041975	67.3115	460481	29.7471	75605	4.88408	1461	0.0943805	59282	48103	3.10745	0	0	11179	0.722163	369940	23.8981	75206	4.8583	0	0	5976
54Dp1SK_E10	RS1SS-15101401	RM165051	54	DCX+	yes	1.57845e+06	1030394	65.279	529407	33.5398	158973	10.0715	1463	0.0926861	63781	41277	2.61504	0	0	22504	1.42571	226476	14.348	50294	3.1863	0	0	6220
54Dp1SK_E11	RS1SS-15101401	RM165051	54	DCX+	yes	1.61697e+06	1012116	62.5934	500806	30.9719	95804	5.92491	1744	0.107856	69674	43473	2.68855	0	0	26201	1.62038	271427	16.7862	72661	4.49365	0	0	4984
54Dp1SK_F01	RS1SS-15101401	RM165051	54	DCX+	yes	611989	337432	55.1369	126000	20.5886	58153	9.50229	2170	0.354582	14827	7564	1.23597	0	0	7263	1.18679	104005	16.9946	32276	5.27395	1	1.63402	4023
54Dp1SK_F02	RS1SS-15101401	RM165051	54	DCX+	yes	347876	164332	47.2387	3046	0.875599	10	0.00287459	0	0	1933	1918	0.551346	0	0	15	0.00431188	44892	12.9046	114451	32.8999	0	0	1022
54Dp1SK_F03	RS1SS-15101401	RM165051	54	DCX+	yes	615930	298427	48.4515	72045	11.6969	19264	3.12763	1039	0.168688	19258	11989	1.94649	0	0	7269	1.18017	140490	22.8094	46319	7.52018	12	19.4827	3314
54Dp1SK_F04	RS1SS-15101401	RM165051	54	DCX+	yes	987442	479614	48.5714	106325	10.7677	32439	3.28516	1125	0.113931	24961	20932	2.11982	0	0	4029	0.408024	276050	27.9561	38683	3.9175	31	31.3943	3993
54Dp1SK_F05	RS1SS-15101401	RM165051	54	DCX+	yes	1.315e+06	775207	58.9513	297295	22.608	49232	3.74389	1402	0.106616	36315	27859	2.11856	0	0	8456	0.643044	343900	26.1522	46718	3.55271	345	262.358	5514
54Dp1SK_F06	RS1SS-15101401	RM165051	54	DCX+	yes	370886	189521	51.0996	68116	18.3658	19112	5.15307	587	0.15827	8221	6155	1.65954	0	0	2066	0.557045	84890	22.8885	8595	2.31743	0	0	5157
54Dp1SK_F07	RS1SS-15101401	RM165051	54	DCX+	yes	1.44597e+06	880706	60.9076	483801	33.4586	20817	1.43966	916	0.0633484	46104	39722	2.74708	0	0	6382	0.441364	301010	20.8172	27983	1.93524	75	51.8683	7033
54Dp1SK_F08	RS1SS-15101401	RM165051	54	DCX+	yes	1.41765e+06	861895	60.7975	408255	28.798	15885	1.12052	329	0.0232074	58378	50605	3.56964	0	0	7773	0.548302	352030	24.832	26582	1.87508	436	307.551	7417
54Dp1SK_F09	RS1SS-15101401	RM165051	54	DCX+	yes	1.48897e+06	982791	66.0045	323304	21.7132	62377	4.18926	954	0.0640709	52014	44405	2.98225	0	0	7609	0.511023	482096	32.3777	61987	4.16307	59	39.6246	5498
54Dp1SK_F10	RS1SS-15101401	RM165051	54	DCX+	yes	1.85334e+06	1190939	64.259	575457	31.0497	117859	6.35927	2708	0.146115	69875	55791	3.01029	0	0	14084	0.759925	382521	20.6395	42267	2.28058	252	135.971	6728
54Dp1SK_F11	RS1SS-15101401	RM165051	54	DCX+	yes	2.01948e+06	1394887	69.0715	933224	46.211	61090	3.02503	937	0.046398	62827	39927	1.97709	0	0	22900	1.13395	184013	9.11188	152669	7.5598	127	62.8874	4426
54Dp1SK_G01	RS1SS-15101401	RM165051	54	DCX+	yes	676573	361535	53.4363	155108	22.9256	23863	3.52704	372	0.054983	24052	19831	2.9311	0	0	4221	0.62388	134068	19.8158	24072	3.55793	0	0	4021
54Dp1SK_G02	RS1SS-15101401	RM165051	54	DCX+	yes	201509	90162	44.7434	2009	0.996978	106	0.0526031	1	0.000496256	194	114	0.0565731	0	0	80	0.0397005	965	0.478887	86887	43.1182	0	0	186
54Dp1SK_G03	RS1SS-15101401	RM165051	54	DCX+	yes	757488	399032	52.6783	87293	11.524	28330	3.73999	257	0.0339279	17783	14221	1.87739	0	0	3562	0.470238	165850	21.8947	99519	13.138	0	0	2848
54Dp1SK_G04	RS1SS-15101401	RM165051	54	DCX+	yes	963989	577014	59.8569	306573	31.8025	16925	1.75573	980	0.101661	34081	23910	2.48032	0	0	10171	1.0551	153861	15.9609	64594	6.7007	0	0	4327
54Dp1SK_G05	RS1SS-15101401	RM165051	54	DCX+	yes	421578	228216	54.1338	59945	14.2192	15397	3.65223	630	0.149439	7665	5334	1.26525	0	0	2331	0.552923	48728	11.5585	95828	22.7308	23	54.557	1476
54Dp1SK_G06	RS1SS-15101401	RM165051	54	DCX+	yes	1.0141e+06	540687	53.3172	236504	23.3217	28408	2.80131	1035	0.102061	26305	21347	2.10503	0	0	4958	0.488909	217372	21.4351	31008	3.0577	55	54.2355	4948
54Dp1SK_G07	RS1SS-15101401	RM165051	54	DCX+	yes	1.61794e+06	1059042	65.4562	600730	37.1293	57136	3.53141	1696	0.104825	58948	48215	2.98003	0	0	10733	0.663375	247619	15.3046	92456	5.71443	457	282.458	4911
54Dp1SK_G08	RS1SS-15101401	RM165051	54	DCX+	yes	1.02378e+06	587134	57.3499	198467	19.3858	51220	5.00305	1886	0.18422	37508	22029	2.15174	0	0	15479	1.51195	229568	22.4237	68485	6.68946	0	0	4410
54Dp1SK_G09	RS1SS-15101401	RM165051	54	DCX+	yes	486548	317722	65.3012	65247	13.4102	13435	2.76129	736	0.15127	4806	2830	0.581648	0	0	1976	0.406126	15229	3.13001	218269	44.8607	0	0	761
54Dp1SK_G10	RS1SS-15101401	RM165051	54	DCX+	yes	324330	183387	56.5434	40376	12.4491	3978	1.22653	115	0.0354577	4592	3531	1.08871	0	0	1061	0.327136	39574	12.2018	94752	29.2147	0	0	1520
54Dp1SK_G11	RS1SS-15101401	RM165051	54	DCX+	yes	902541	524747	58.1411	237007	26.26	34377	3.80891	868	0.0961729	31038	23435	2.59656	0	0	7603	0.8424	183724	20.3563	37587	4.16458	146	161.766	4665
54Dp1SK_H01	RS1SS-15101401	RM165051	54	DCX+	yes	811120	423556	52.2186	158816	19.5798	39442	4.86266	1117	0.137711	29989	18945	2.33566	0	0	11044	1.36157	171009	21.0831	23175	2.85716	8	9.8629	5105
54Dp1SK_H02	RS1SS-15101401	RM165051	54	DCX+	yes	119752	48075	40.1453	53	0.0442579	6	0.00501033	0	0	20	14	0.0116908	0	0	6	0.00501033	272	0.227135	47724	39.8522	0	0	66
54Dp1SK_H03	RS1SS-15101401	RM165051	54	DCX+	yes	828331	469550	56.6863	271265	32.7484	34820	4.20364	726	0.0876462	24405	19061	2.30113	0	0	5344	0.645153	117908	14.2344	20420	2.4652	6	7.24348	5060
54Dp1SK_H04	RS1SS-15101401	RM165051	54	DCX+	yes	947172	506250	53.4486	249584	26.3504	39747	4.19639	1740	0.183705	25003	20793	2.19527	0	0	4210	0.444481	177335	18.7226	12788	1.35012	53	55.956	6510
54Dp1SK_H05	RS1SS-15101401	RM165051	54	DCX+	yes	973677	520846	53.4927	286081	29.3815	33378	3.42804	1689	0.173466	31290	22394	2.29994	0	0	8896	0.91365	158601	16.2889	9761	1.00249	46	47.2436	7237
54Dp1SK_H06	RS1SS-15101401	RM165051	54	DCX+	yes	1.55437e+06	861856	55.4471	411346	26.4638	36399	2.34171	683	0.0439405	51026	41416	2.66448	0	0	9610	0.618255	316595	20.368	45592	2.93314	215	138.319	5406
54Dp1SK_H07	RS1SS-15101401	RM165051	54	DCX+	yes	1.671e+06	898269	53.7563	392581	23.4938	39612	2.37055	597	0.0357271	52932	43914	2.628	0	0	9018	0.539676	383899	22.9742	28601	1.71161	47	28.1268	6453
54Dp1SK_H08	RS1SS-15101401	RM165051	54	DCX+	yes	1.02272e+06	609408	59.587	198184	19.3781	29198	2.85494	582	0.0569071	31059	24272	2.37328	0	0	6787	0.663623	196061	19.1705	154247	15.082	77	75.2894	2818
54Dp1SK_H09	RS1SS-15101401	RM165051	54	DCX+	yes	1.21991e+06	865186	70.9224	669839	54.9091	99832	8.18358	2328	0.190834	33128	16430	1.34683	0	0	16698	1.36879	38306	3.14008	21358	1.75079	395	323.795	5491
54Dp1SK_H10	RS1SS-15101401	RM165051	54	DCX+	yes	915397	528150	57.6963	309170	33.7744	21214	2.31746	673	0.07352	36280	26512	2.89623	0	0	9768	1.06708	134002	14.6387	26756	2.92288	55	60.0832	5281
54Dp1SK_H11	RS1SS-15101401	RM165051	54	DCX+	yes	1.59923e+06	827722	51.7574	394657	24.6779	42112	2.63326	1233	0.0770994	39623	32104	2.00746	0	0	7519	0.470162	329853	20.6257	20052	1.25385	192	120.057	6501
54Dn1SK_A03	RS1SS-15101402	RM165051	54	DCX-	yes	1.63e+06	1140626	69.9771	919528	56.4128	1098	0.067362	0	0	78352	64690	3.96872	0	0	13662	0.838161	73109	4.48522	63669	3.90608	4870	2987.73	5368
54Dn1SK_A04	RS1SS-15101402	RM165051	54	DCX-	yes	2.05309e+06	1284415	62.5601	444217	21.6365	20820	1.01408	306	0.0149044	76789	67779	3.30132	0	0	9010	0.438851	674457	32.8508	67815	3.30307	11	5.35778	6466
54Dn1SK_A05	RS1SS-15101402	RM165051	54	DCX-	yes	1.29637e+06	831005	64.1023	484228	37.3525	50700	3.91091	3493	0.269444	33756	20384	1.57239	0	0	13372	1.03149	218168	16.8291	40485	3.12294	175	134.992	6319
54Dn1SK_A06	RS1SS-15101402	RM165051	54	DCX-	yes	1.26669e+06	808029	63.7903	445304	35.1548	68916	5.44062	1289	0.101761	44304	29080	2.29574	0	0	15224	1.20187	196877	15.5426	51114	4.03523	225	177.628	5327
54Dn1SK_A07	RS1SS-15101402	RM165051	54	DCX-	yes	1.9963e+06	1384775	69.367	938751	47.0245	135020	6.76351	4507	0.225768	74224	36937	1.85027	0	0	37287	1.8678	133055	6.66508	97574	4.88774	1644	823.523	4920
54Dn1SK_A08	RS1SS-15101402	RM165051	54	DCX-	yes	868884	537903	61.9073	268000	30.8442	55606	6.3997	2729	0.314081	42000	18142	2.08797	0	0	23858	2.74582	93100	10.7149	74908	8.62117	1560	1795.41	4060
54Dn1SK_A09	RS1SS-15101402	RM165051	54	DCX-	yes	1.27739e+06	766750	60.0248	263078	20.595	22901	1.7928	161	0.0126038	48023	42594	3.33446	0	0	5429	0.425008	384526	30.1025	47845	3.74553	216	169.095	5501
54Dn1SK_A10	RS1SS-15101402	RM165051	54	DCX-	yes	1.33868e+06	884927	66.1043	489822	36.5899	140495	10.495	3948	0.294917	49854	25056	1.87169	0	0	24798	1.85242	161582	12.0702	38927	2.90786	299	223.354	5860
54Dn1SK_A11	RS1SS-15101402	RM165051	54	DCX-	yes	1.31627e+06	869011	66.0208	564144	42.8593	54829	4.16549	1116	0.0847851	56525	31295	2.37755	0	0	25230	1.91678	141986	10.787	45820	3.48105	4591	3487.89	5441
54Dn1SK_B01	RS1SS-15101402	RM165051	54	DCX-	yes	885505	570809	64.4614	345104	38.9726	63836	7.20899	1541	0.174025	34558	18750	2.11744	0	0	15808	1.7852	100974	11.403	24452	2.76136	344	388.479	5621
54Dn1SK_B02	RS1SS-15101402	RM165051	54	DCX-	yes	1.41013e+06	921500	65.3487	537409	38.1107	63034	4.47009	2032	0.1441	66428	38685	2.74337	0	0	27743	1.96741	209593	14.8634	40730	2.88839	2274	1612.62	5969
54Dn1SK_B03	RS1SS-15101402	RM165051	54	DCX-	yes	1.30837e+06	819544	62.6386	391954	29.9575	77996	5.96132	2298	0.175639	33913	24517	1.87386	0	0	9396	0.718146	274044	20.9455	38981	2.97936	358	273.623	6292
54Dn1SK_B04	RS1SS-15101402	RM165051	54	DCX-	yes	2.33496e+06	1612691	69.0673	793190	33.9702	76333	3.26914	1483	0.063513	86421	67480	2.88999	0	0	18941	0.811193	562053	24.0712	91833	3.93296	1378	590.161	6792
54Dn1SK_B05	RS1SS-15101402	RM165051	54	DCX-	yes	2.19763e+06	1550732	70.5637	1059355	48.2044	16299	0.741661	958	0.0435923	54873	44410	2.02081	0	0	10463	0.476103	161163	7.33348	256499	11.6716	1585	721.23	3701
54Dn1SK_B06	RS1SS-15101402	RM165051	54	DCX-	yes	2.17157e+06	1393287	64.1604	413065	19.0215	119872	5.52006	4651	0.214177	75239	35188	1.6204	0	0	40051	1.84433	580061	26.7116	199987	9.20933	412	189.725	4570
54Dn1SK_B07	RS1SS-15101402	RM165051	54	DCX-	yes	2.29027e+06	1532839	66.9284	650572	28.406	48850	2.13294	1050	0.0458462	74393	64876	2.83268	0	0	9517	0.415541	694599	30.3283	59968	2.61839	3407	1487.6	7415
54Dn1SK_B08	RS1SS-15101402	RM165051	54	DCX-	yes	995636	667231	67.0155	408671	41.0462	14215	1.42773	508	0.0510226	40590	30960	3.10957	0	0	9630	0.967221	64776	6.50599	138420	13.9027	51	51.2235	2554
54Dn1SK_B09	RS1SS-15101402	RM165051	54	DCX-	yes	1.72947e+06	1119622	64.7377	407816	23.5803	30305	1.75227	504	0.0291418	62782	45602	2.63676	0	0	17180	0.993366	504931	29.1956	112937	6.53014	347	200.639	5150
54Dn1SK_B10	RS1SS-15101402	RM165051	54	DCX-	yes	1.38322e+06	906641	65.5456	547406	39.5747	76994	5.56628	1990	0.143867	67375	33475	2.42007	0	0	33900	2.4508	167832	12.1334	45044	3.25646	0	0	6000
54Dn1SK_B11	RS1SS-15101402	RM165051	54	DCX-	yes	1.43516e+06	959693	66.8699	544514	37.9409	161736	11.2695	7030	0.489839	52841	23837	1.66092	0	0	29004	2.02095	155584	10.8408	37606	2.62033	382	266.172	5743
54Dn1SK_C01	RS1SS-15101402	RM165051	54	DCX-	yes	890926	588947	66.105	331325	37.1888	115780	12.9955	3386	0.380054	35455	13604	1.52695	0	0	21851	2.45262	79713	8.94721	22937	2.57451	351	393.972	4289
54Dn1SK_C02	RS1SS-15101402	RM165051	54	DCX-	yes	1.49125e+06	908525	60.9237	280007	18.7767	78358	5.25451	2430	0.16295	41667	27065	1.81492	0	0	14602	0.979178	452615	30.3514	53146	3.56385	302	202.515	5141
54Dn1SK_C03	RS1SS-15101402	RM165051	54	DCX-	yes	2.18877e+06	1557946	71.1789	1057868	48.3315	131119	5.99052	1627	0.0743339	73526	44679	2.04128	0	0	28847	1.31795	147711	6.74857	146094	6.6747	1	0.456877	4870
54Dn1SK_C04	RS1SS-15101402	RM165051	54	DCX-	yes	1.99628e+06	1350911	67.6713	363702	18.2189	100899	5.05434	1178	0.0590096	139542	122010	6.11185	0	0	17532	0.878231	621781	31.1469	121468	6.0847	2341	1172.68	6747
54Dn1SK_C05	RS1SS-15101402	RM165051	54	DCX-	yes	2.32893e+06	1681710	72.2097	1102211	47.327	66247	2.84453	1173	0.0503666	115794	102806	4.41431	0	0	12988	0.557682	216332	9.28891	179953	7.72686	0	0	4477
54Dn1SK_C06	RS1SS-15101402	RM165051	54	DCX-	yes	1.47917e+06	969365	65.5342	504218	34.0878	23934	1.61806	653	0.0441462	49341	40451	2.7347	0	0	8890	0.601011	354865	23.9907	33495	2.26444	2859	1932.83	7644
54Dn1SK_C07	RS1SS-15101402	RM165051	54	DCX-	yes	2.88071e+06	2031769	70.5301	1068389	37.0877	117921	4.09347	675	0.0234317	78018	59023	2.0489	0	0	18995	0.659386	632668	21.9622	132894	4.61323	1204	417.952	6088
54Dn1SK_C08	RS1SS-15101402	RM165051	54	DCX-	yes	1.68949e+06	1168291	69.1507	712263	42.1586	85593	5.06621	2732	0.161706	56631	34634	2.04997	0	0	21997	1.30199	264051	15.6291	45797	2.71071	1224	724.481	7215
54Dn1SK_C09	RS1SS-15101402	RM165051	54	DCX-	yes	1.00207e+06	656967	65.5611	68192	6.80512	43875	4.37844	919	0.0917103	65322	32987	3.29189	0	0	32335	3.22683	226213	22.5746	252427	25.1906	19	18.9608	3485
54Dn1SK_C10	RS1SS-15101402	RM165051	54	DCX-	yes	1.31603e+06	898117	68.2443	567555	43.1262	103577	7.8704	2545	0.193384	67359	22468	1.70725	0	0	44891	3.41109	104919	7.97238	51525	3.91518	637	484.031	4931
54Dn1SK_C11	RS1SS-15101402	RM165051	54	DCX-	yes	1.57846e+06	992634	62.8863	403258	25.5476	20139	1.27587	615	0.0389621	85654	39738	2.51752	0	0	45916	2.90892	368967	23.3752	111390	7.05689	2611	1654.15	4509
54Dn1SK_D01	RS1SS-15101402	RM165051	54	DCX-	yes	1.88528e+06	1261335	66.9045	283882	15.0578	103097	5.46853	1885	0.0999853	46765	32155	1.70559	0	0	14610	0.774953	576019	30.5536	249645	13.2418	42	22.2779	3634
54Dn1SK_D02	RS1SS-15101402	RM165051	54	DCX-	yes	2.41825e+06	1675057	69.2672	677001	27.9954	26696	1.10394	510	0.0210896	102485	79806	3.30015	0	0	22679	0.937825	648449	26.8148	218086	9.01832	1830	756.744	5097
54Dn1SK_D03	RS1SS-15101402	RM165051	54	DCX-	yes	1.87663e+06	1353324	72.1145	933111	49.7226	91429	4.87197	2761	0.147125	43391	29237	1.55795	0	0	14154	0.754223	170941	9.10892	110427	5.88431	1264	673.547	5589
54Dn1SK_D04	RS1SS-15101402	RM165051	54	DCX-	yes	3.32384e+06	2434864	73.2546	858421	25.8262	322497	9.70255	2867	0.0862557	143927	117605	3.53823	0	0	26322	0.791916	931009	28.0101	173054	5.20645	3089	929.347	5906
54Dn1SK_D05	RS1SS-15101402	RM165051	54	DCX-	yes	1.94098e+06	1359905	70.0629	578125	29.7853	20958	1.07977	584	0.0300879	87139	80041	4.12375	0	0	7098	0.365692	613372	31.6012	57775	2.97659	1952	1005.68	7263
54Dn1SK_D06	RS1SS-15101402	RM165051	54	DCX-	yes	1.74265e+06	1211658	69.5296	568869	32.6439	38401	2.2036	1622	0.0930766	78898	61600	3.53485	0	0	17298	0.992626	419381	24.0657	104487	5.99587	0	0	5617
54Dn1SK_D07	RS1SS-15101402	RM165051	54	DCX-	yes	1.78006e+06	1264642	71.045	540480	30.3631	32011	1.79831	684	0.0384257	75990	70496	3.96032	0	0	5494	0.308642	533189	29.9535	79339	4.45711	2949	1656.69	6566
54Dn1SK_D08	RS1SS-15101402	RM165051	54	DCX-	yes	1.53094e+06	1102443	72.0109	649342	42.4146	104746	6.84194	2714	0.177277	50428	42463	2.77366	0	0	7965	0.520269	236584	15.4535	58629	3.82961	0	0	6073
54Dn1SK_D09	RS1SS-15101402	RM165051	54	DCX-	yes	1.55147e+06	1123497	72.415	719778	46.3933	53883	3.47303	1559	0.100485	57044	39456	2.54314	0	0	17588	1.13363	173550	11.1862	117076	7.54613	607	391.242	4549
54Dn1SK_D10	RS1SS-15101402	RM165051	54	DCX-	yes	1.00232e+06	638282	63.6807	299530	29.8838	50208	5.0092	1542	0.153844	44844	34766	3.46857	0	0	10078	1.00547	209527	20.9043	31059	3.09872	1572	1568.37	6038
54Dn1SK_D11	RS1SS-15101402	RM165051	54	DCX-	yes	950179	588856	61.9732	219855	23.1383	52076	5.48065	875	0.0920879	41025	25432	2.67655	0	0	15593	1.64106	233666	24.5918	40688	4.28214	671	706.183	4901
54Dn1SK_E01	RS1SS-15101402	RM165051	54	DCX-	yes	1.38034e+06	900524	65.2395	509414	36.9051	34538	2.50215	1258	0.0911373	78829	45847	3.32144	0	0	32982	2.38942	193370	14.0089	83114	6.02129	1	0.724462	4464
54Dn1SK_E02	RS1SS-15101402	RM165051	54	DCX-	yes	2.21745e+06	1472931	66.4247	600796	27.0941	1608	0.0725159	100	0.0045097	121771	86479	3.89994	0	0	35292	1.59156	424275	19.1335	323805	14.6026	576	259.758	4217
54Dn1SK_E03	RS1SS-15101402	RM165051	54	DCX-	yes	1.59454e+06	1009203	63.2913	240510	15.0834	62079	3.89323	1591	0.0997781	60673	33413	2.09547	0	0	27260	1.70959	574546	36.0321	69567	4.36283	237	148.632	5584
54Dn1SK_E04	RS1SS-15101402	RM165051	54	DCX-	yes	3.11268e+06	2256029	72.4786	880969	28.3026	33837	1.08707	820	0.0263438	139509	129810	4.17036	0	0	9699	0.311596	1059655	34.0431	141239	4.53753	0	0	6780
54Dn1SK_E05	RS1SS-15101402	RM165051	54	DCX-	yes	2.32199e+06	1607742	69.2399	697651	30.0454	49806	2.14497	982	0.0422914	77060	66601	2.86828	0	0	10459	0.450433	706241	30.4154	76002	3.27315	0	0	7164
54Dn1SK_E06	RS1SS-15101402	RM165051	54	DCX-	yes	2.10133e+06	1446805	68.8518	813540	38.7154	102297	4.8682	5006	0.23823	75431	57703	2.74602	0	0	17728	0.843655	368361	17.5299	81358	3.87174	812	386.422	6194
54Dn1SK_E07	RS1SS-15101402	RM165051	54	DCX-	yes	1.73616e+06	1202866	69.2833	665282	38.3193	156069	8.98935	4394	0.253088	45443	32430	1.86792	0	0	13013	0.74953	245015	14.1125	86588	4.98734	75	43.1989	5426
54Dn1SK_E08	RS1SS-15101402	RM165051	54	DCX-	yes	1.75308e+06	1180679	67.349	525260	29.9622	39468	2.25136	392	0.0223607	73247	64676	3.68929	0	0	8571	0.488912	488469	27.8636	51497	2.93752	2346	1338.22	6785
54Dn1SK_E09	RS1SS-15101402	RM165051	54	DCX-	yes	1.70636e+06	1150665	67.4338	658240	38.5756	54470	3.19217	988	0.0579009	72082	62360	3.65456	0	0	9722	0.56975	307347	18.0118	50948	2.98576	6590	3862.01	7048
54Dn1SK_E10	RS1SS-15101402	RM165051	54	DCX-	yes	1.77136e+06	1189557	67.1551	652008	36.8084	64528	3.64285	1947	0.109916	98901	52932	2.98821	0	0	45969	2.59513	256711	14.4923	113743	6.42123	1719	970.442	4855
54Dn1SK_E11	RS1SS-15101402	RM165051	54	DCX-	yes	1.21777e+06	818697	67.2291	524724	43.0888	79856	6.55755	1906	0.156515	49414	36884	3.02881	0	0	12530	1.02893	136136	11.1791	26661	2.18933	0	0	6528
54Dn1SK_F01	RS1SS-15101402	RM165051	54	DCX-	yes	1.28235e+06	848769	66.1886	460717	35.9276	36809	2.87043	614	0.0478809	22580	13695	1.06796	0	0	8885	0.692869	64669	5.04301	256805	20.0261	6575	5127.31	2428
54Dn1SK_F02	RS1SS-15101402	RM165051	54	DCX-	yes	2.3575e+06	1634310	69.3238	513396	21.7771	13389	0.567931	507	0.0215058	90616	78808	3.34286	0	0	11808	0.500869	614078	26.0478	402096	17.056	228	96.7125	3487
54Dn1SK_F03	RS1SS-15101402	RM165051	54	DCX-	yes	1.47449e+06	1039717	70.5135	71706	4.86309	11091	0.75219	1	6.78e-05	7433	5515	0.374027	0	0	1918	0.130079	8303	0.563108	941183	63.8309	0	0	489
54Dn1SK_F04	RS1SS-15101402	RM165051	54	DCX-	yes	4.21158e+06	3079446	73.1185	1183936	28.1114	249975	5.93541	1112	0.0264034	127096	101725	2.41536	0	0	25371	0.60241	1061507	25.2045	454496	10.7916	1324	314.371	4615
54Dn1SK_F05	RS1SS-15101402	RM165051	54	DCX-	yes	3.49608e+06	2527528	72.2961	983456	28.1303	232385	6.64702	5626	0.160923	129855	93385	2.67114	0	0	36470	1.04317	971814	27.7973	203396	5.81784	996	284.891	5793
54Dn1SK_F06	RS1SS-15101402	RM165051	54	DCX-	yes	1.97317e+06	1324098	67.105	632799	32.0701	26125	1.32401	850	0.0430778	77792	67349	3.41323	0	0	10443	0.529249	522115	26.4607	59671	3.02411	4746	2405.26	6951
54Dn1SK_F07	RS1SS-15101402	RM165051	54	DCX-	yes	2.96444e+06	2052424	69.2347	663434	22.3797	140290	4.73242	3998	0.134865	137366	124464	4.19856	0	0	12902	0.435225	999834	33.7275	104348	3.51999	3154	1063.94	6699
54Dn1SK_F08	RS1SS-15101402	RM165051	54	DCX-	yes	2.02112e+06	1385754	68.5637	690004	34.1397	103473	5.11959	637	0.0315172	62852	44044	2.17919	0	0	18808	0.930574	441535	21.8461	86946	4.30187	307	151.896	6037
54Dn1SK_F09	RS1SS-15101402	RM165051	54	DCX-	yes	1.88392e+06	1304739	69.2566	660003	35.0335	140415	7.45334	3120	0.165612	72582	59128	3.13856	0	0	13454	0.714149	351070	18.6351	76801	4.07666	748	397.044	5852
54Dn1SK_F10	RS1SS-15101402	RM165051	54	DCX-	yes	1.30382e+06	783229	60.0719	325511	24.966	45872	3.51828	786	0.0602844	52963	40783	3.12796	0	0	12180	0.934179	298330	22.8812	59399	4.55577	368	282.248	5325
54Dn1SK_F11	RS1SS-15101402	RM165051	54	DCX-	yes	2.91618e+06	1912222	65.5728	1153112	39.5419	26789	0.918633	2088	0.0716005	128579	89732	3.07704	0	0	38847	1.33212	512117	17.5612	89537	3.07035	0	0	6854
54Dn1SK_G01	RS1SS-15101402	RM165051	54	DCX-	yes	956850	595824	62.2693	32305	3.37618	8361	0.873804	0	0	5146	3170	0.331295	0	0	1976	0.206511	23454	2.45117	526558	55.0303	0	0	846
54Dn1SK_G02	RS1SS-15101402	RM165051	54	DCX-	yes	1.75541e+06	1171623	66.7435	541386	30.841	110849	6.31471	4848	0.276175	50509	37365	2.12856	0	0	13144	0.748771	225460	12.8437	238537	13.5887	34	19.3687	3679
54Dn1SK_G03	RS1SS-15101402	RM165051	54	DCX-	yes	1.43366e+06	916333	63.9156	488352	34.0633	22603	1.57659	709	0.0494538	55714	47960	3.34528	0	0	7754	0.540853	327138	22.8184	19167	1.33693	2650	1848.41	8254
54Dn1SK_G04	RS1SS-15101402	RM165051	54	DCX-	yes	3.14386e+06	2267178	72.1145	1159246	36.8734	179610	5.71305	4420	0.140592	108331	97225	3.09254	0	0	11106	0.35326	542250	17.2479	273321	8.69381	0	0	5115
54Dn1SK_G05	RS1SS-15101402	RM165051	54	DCX-	yes	1.6232e+06	1161808	71.5752	222329	13.697	64284	3.96033	2257	0.139046	43241	13601	0.837914	0	0	29640	1.82602	84231	5.1892	745466	45.9258	0	0	1743
54Dn1SK_G06	RS1SS-15101402	RM165051	54	DCX-	yes	2.6706e+06	1818574	68.096	658284	24.6493	2713	0.101588	110	0.00411892	160243	152727	5.71882	0	0	7516	0.281435	863079	32.3178	130562	4.88886	3583	1341.64	5919
54Dn1SK_G07	RS1SS-15101402	RM165051	54	DCX-	yes	3.71951e+06	2693208	72.4077	972012	26.1328	5599	0.150531	4	0.000107541	155738	139579	3.75262	0	0	16159	0.434439	1318841	35.4574	238115	6.40179	2899	779.404	5762
54Dn1SK_G08	RS1SS-15101402	RM165051	54	DCX-	yes	1.62316e+06	1061898	65.4217	97667	6.01709	256447	15.7992	190	0.0117056	133516	49664	3.05971	0	0	83852	5.16597	350602	21.6	223227	13.7526	249	153.405	3739
54Dn1SK_G09	RS1SS-15101402	RM165051	54	DCX-	yes	2.43395e+06	1738712	71.4357	1033918	42.479	147917	6.07724	2118	0.087019	83835	20636	0.847839	0	0	63199	2.59656	90913	3.7352	380011	15.6129	0	0	3508
54Dn1SK_G10	RS1SS-15101402	RM165051	54	DCX-	yes	1.67411e+06	1082412	64.6559	631286	37.7087	32182	1.92233	534	0.0318975	53283	37355	2.23133	0	0	15928	0.95143	289985	17.3217	74840	4.47043	302	180.394	5494
54Dn1SK_G11	RS1SS-15101402	RM165051	54	DCX-	yes	1.70998e+06	1110259	64.9281	671938	39.2951	63575	3.71788	1431	0.0836851	66166	48316	2.82553	0	0	17850	1.04387	262567	15.355	41886	2.4495	2696	1576.63	6462
54Dn1SK_H01	RS1SS-15101402	RM165051	54	DCX-	yes	967604	633095	65.4291	176894	18.2816	19921	2.0588	199	0.0205663	6792	5221	0.53958	0	0	1571	0.16236	23213	2.39902	406028	41.9622	48	49.6071	1026
54Dn1SK_H02	RS1SS-15101402	RM165051	54	DCX-	yes	1.9323e+06	1237282	64.0315	639202	33.0798	59063	3.05661	3496	0.180924	60678	52506	2.71728	0	0	8172	0.422915	414333	21.4425	57984	3.00077	2526	1307.25	6430
54Dn1SK_H03	RS1SS-15101402	RM165051	54	DCX-	yes	2.41101e+06	1547556	64.1871	551362	22.8685	18371	0.761964	792	0.0328493	95169	90994	3.77411	0	0	4175	0.173164	694832	28.8192	186968	7.75477	62	25.7154	4666
54Dn1SK_H04	RS1SS-15101402	RM165051	54	DCX-	yes	2.99532e+06	2085612	69.6291	826614	27.5969	273920	9.14495	14766	0.49297	109006	85429	2.85209	0	0	23577	0.787129	626916	20.9299	234007	7.81243	383	127.866	4795
54Dn1SK_H05	RS1SS-15101402	RM165051	54	DCX-	yes	2.74099e+06	1910556	69.7031	913129	33.3138	14279	0.520943	530	0.0193361	148826	136070	4.96426	0	0	12756	0.465379	527586	19.248	301529	11.0007	4677	1706.32	4442
54Dn1SK_H06	RS1SS-15101402	RM165051	54	DCX-	yes	2.09874e+06	1428678	68.073	715675	34.1002	13766	0.655916	408	0.0194402	114337	101532	4.83775	0	0	12805	0.610127	418476	19.9394	165499	7.88562	517	246.338	5092
54Dn1SK_H07	RS1SS-15101402	RM165051	54	DCX-	yes	2.62033e+06	1840380	70.2346	705829	26.9366	109084	4.16298	2589	0.0988042	90248	77327	2.95104	0	0	12921	0.493105	648921	24.7648	283701	10.8269	8	3.05305	4587
54Dn1SK_H08	RS1SS-15101402	RM165051	54	DCX-	yes	2.09791e+06	1515013	72.2154	1129502	53.8395	122705	5.84892	3595	0.171361	75677	36432	1.73659	0	0	39245	1.87067	93717	4.46717	88110	4.1999	1707	813.668	5242
54Dn1SK_H09	RS1SS-15101402	RM165051	54	DCX-	yes	1.92046e+06	1316728	68.563	778171	40.5199	69055	3.59575	1843	0.0959664	58882	44781	2.33178	0	0	14101	0.73425	282447	14.7072	125568	6.53842	762	396.779	4959
54Dn1SK_H10	RS1SS-15101402	RM165051	54	DCX-	yes	1.45057e+06	891310	61.4457	392744	27.0752	29537	2.03624	562	0.0387435	69363	60338	4.15962	0	0	9025	0.622171	320022	22.0619	78637	5.42113	445	306.777	4966
54Dn1SK_H11	RS1SS-15101402	RM165051	54	DCX-	yes	2.02176e+06	1363778	67.4549	819289	40.5235	55230	2.73177	2185	0.108074	86218	66405	3.28451	0	0	19813	0.979986	284839	14.0886	112380	5.55851	3637	1798.92	4943
26Dp3_A03	RS1SS-15101403	RM165049	26	DCX+		1.75001e+06	1162495	66.428	357001	20.4	38417	2.19525	927	0.0529712	55941	37517	2.14382	0	0	18424	1.0528	615097	35.1482	95112	5.43495	0	0	5759
26Dp3_A04	RS1SS-15101403	RM165049	26	DCX+		2.32873e+06	1631741	70.0699	576368	24.7503	34234	1.47007	570	0.0244768	94654	85990	3.69256	0	0	8664	0.372048	817800	35.1178	108115	4.64265	0	0	6475
26Dp3_A05	RS1SS-15101403	RM165049	26	DCX+		1.83252e+06	1272354	69.4319	521615	28.4643	44771	2.44314	382	0.0208456	61544	52875	2.88537	0	0	8669	0.473064	560085	30.5636	83957	4.5815	0	0	6308
26Dp3_A06	RS1SS-15101403	RM165049	26	DCX+		1.91452e+06	1359932	71.0324	510350	26.6567	82409	4.30441	622	0.0324885	57184	49983	2.61073	0	0	7201	0.376125	617564	32.2568	91803	4.79508	0	0	6143
26Dp3_A07	RS1SS-15101403	RM165049	26	DCX+		2.31849e+06	1646018	70.9953	598813	25.8277	35225	1.51931	889	0.038344	77471	67818	2.9251	0	0	9653	0.416349	784048	33.8172	149572	6.45127	0	0	5880
26Dp3_A08	RS1SS-15101403	RM165049	26	DCX+		836606	530581	63.4206	207975	24.8594	26417	3.15764	403	0.0481708	30527	26573	3.17629	0	0	3954	0.472624	238029	28.4517	27230	3.25482	0	0	6070
26Dp3_A09	RS1SS-15101403	RM165049	26	DCX+		969207	629600	64.9603	286740	29.585	37139	3.8319	824	0.085018	34396	28602	2.95107	0	0	5794	0.597808	231054	23.8395	39447	4.07003	0	0	5918
26Dp3_A10	RS1SS-15101403	RM165049	26	DCX+		1.29638e+06	860724	66.3946	391793	30.2222	97506	7.52142	1953	0.150651	45749	36604	2.82356	0	0	9145	0.705428	269884	20.8183	53839	4.15304	0	0	5942
26Dp3_A11	RS1SS-15101403	RM165049	26	DCX+		1.60483e+06	1018551	63.4678	418475	26.076	38994	2.42979	438	0.0272926	51922	44589	2.77842	0	0	7333	0.456933	455218	28.3655	53504	3.33393	0	0	6301
26Dp3_B01	RS1SS-15101403	RM165049	26	DCX+		927981	566880	61.0875	184947	19.93	30309	3.26612	158	0.0170262	47350	36273	3.90881	0	0	11077	1.19367	276102	29.753	28014	3.01881	0	0	5107
26Dp3_B02	RS1SS-15101403	RM165049	26	DCX+		2.5447e+06	1821878	71.5951	423266	16.6333	48691	1.91343	351	0.0137934	102943	97406	3.8278	0	0	5537	0.21759	1111269	43.67	135358	5.31922	0	0	5621
26Dp3_B03	RS1SS-15101403	RM165049	26	DCX+		3.30389e+06	2389123	72.3124	660828	20.0015	125383	3.79501	720	0.0217925	121234	112367	3.40105	0	0	8867	0.268381	1359885	41.1601	121073	3.66456	0	0	6953
26Dp3_B04	RS1SS-15101403	RM165049	26	DCX+		3.84986e+06	2872099	74.6027	955728	24.825	108574	2.82021	1223	0.0317674	150158	138242	3.59083	0	0	11916	0.309518	1507761	39.1641	148655	3.86131	0	0	5951
26Dp3_B05	RS1SS-15101403	RM165049	26	DCX+		3.52639e+06	2602735	73.8073	829456	23.5214	89145	2.52794	823	0.0233383	111580	104002	2.94925	0	0	7578	0.214894	1413060	40.071	158671	4.49953	0	0	6664
26Dp3_B06	RS1SS-15101403	RM165049	26	DCX+		4.40562e+06	3314952	75.2436	1257102	28.534	125313	2.84439	1564	0.0355001	128879	117335	2.6633	0	0	11544	0.262029	1550597	35.1959	251497	5.70854	0	0	6600
26Dp3_B07	RS1SS-15101403	RM165049	26	DCX+		4.73417e+06	3526875	74.4982	1207108	25.4978	142915	3.01879	1687	0.0356345	137925	127107	2.68488	0	0	10818	0.228509	1893861	40.004	143379	3.0286	0	0	7881
26Dp3_B08	RS1SS-15101403	RM165049	26	DCX+		1.85131e+06	1313472	70.9481	560101	30.2543	84011	4.53791	1845	0.099659	66395	52433	2.83221	0	0	13962	0.754167	514104	27.7697	87016	4.70023	0	0	6275
26Dp3_B09	RS1SS-15101403	RM165049	26	DCX+		2.12549e+06	1503058	70.7157	505622	23.7885	34899	1.64192	101	0.00475184	66722	61632	2.89966	0	0	5090	0.239474	845380	39.7734	50334	2.36811	0	0	7813
26Dp3_B10	RS1SS-15101403	RM165049	26	DCX+		1.45103e+06	917051	63.2	352150	24.269	23961	1.65131	16	0.00110267	54764	47265	3.25734	0	0	7499	0.516806	447724	30.8556	38436	2.64888	0	0	6953
26Dp3_B11	RS1SS-15101403	RM165049	26	DCX+		1.64781e+06	1058053	64.2096	406791	24.6867	49002	2.97376	708	0.0429661	66016	58134	3.52795	0	0	7882	0.478331	473661	28.7448	61875	3.75498	0	0	6288
26Dp3_C01	RS1SS-15101403	RM165049	26	DCX+		1.51139e+06	1066387	70.5568	658796	43.5888	22930	1.51715	224	0.0148208	81591	75892	5.02134	0	0	5699	0.37707	160179	10.5981	142667	9.43946	0	0	4257
26Dp3_C02	RS1SS-15101403	RM165049	26	DCX+		1.54051e+06	1120494	72.7353	279429	18.1387	36719	2.38356	231	0.014995	56049	53390	3.46574	0	0	2659	0.172605	674069	43.7562	73997	4.80341	0	0	5122
26Dp3_C03	RS1SS-15101403	RM165049	26	DCX+		3.78851e+06	2851143	75.2576	857714	22.6399	75370	1.98943	328	0.00865775	164506	151597	4.00149	0	0	12909	0.34074	1493143	39.4124	260082	6.86501	0	0	4918
26Dp3_C04	RS1SS-15101403	RM165049	26	DCX+		4.72348e+06	3538394	74.9107	1297971	27.4791	125489	2.65671	1414	0.0299355	139620	131219	2.77801	0	0	8401	0.177856	1828633	38.7137	145267	3.07542	0	0	7331
26Dp3_C05	RS1SS-15101403	RM165049	26	DCX+		5.19024e+06	3924249	75.6082	1318577	25.4049	194994	3.75694	2963	0.0570879	156434	149199	2.87461	0	0	7235	0.139396	1999200	38.5185	252081	4.85683	0	0	6072
26Dp3_C06	RS1SS-15101403	RM165049	26	DCX+		4.44952e+06	3352038	75.3349	1153614	25.9267	77281	1.73684	604	0.0135745	156816	148776	3.34365	0	0	8040	0.180694	1730467	38.8911	233256	5.24228	0	0	6312
26Dp3_C07	RS1SS-15101403	RM165049	26	DCX+		5.99751e+06	4525699	75.4596	1408846	23.4905	88290	1.47211	1429	0.0238265	215027	206653	3.44564	0	0	8374	0.139625	2590933	43.2001	221174	3.68776	0	0	6973
26Dp3_C08	RS1SS-15101403	RM165049	26	DCX+		3.06866e+06	2274342	74.1152	699102	22.782	81575	2.65833	1135	0.0369869	91392	85868	2.79823	0	0	5524	0.180014	1315023	42.8534	86115	2.80628	0	0	7064
26Dp3_C09	RS1SS-15101403	RM165049	26	DCX+		1.18034e+06	843490	71.4617	278747	23.6159	24446	2.0711	113	0.00957353	41516	39469	3.34387	0	0	2047	0.173425	464909	39.3878	33759	2.86011	0	0	6079
26Dp3_C10	RS1SS-15101403	RM165049	26	DCX+		1.22713e+06	806913	65.7559	278777	22.7177	32710	2.66556	222	0.0180909	51093	45511	3.70873	0	0	5582	0.454881	414186	33.7523	29925	2.43861	0	0	6428
26Dp3_C11	RS1SS-15101403	RM165049	26	DCX+		1.76915e+06	1156425	65.366	468777	26.4972	42684	2.41268	886	0.0500804	59749	51057	2.88595	0	0	8692	0.491308	533532	30.1575	50797	2.87126	0	0	6915
26Dp3_D01	RS1SS-15101403	RM165049	26	DCX+		701717	462653	65.9315	166475	23.7239	21483	3.06149	367	0.0523003	27939	22265	3.17293	0	0	5674	0.808588	206347	29.406	40042	5.70629	0	0	4901
26Dp3_D02	RS1SS-15101403	RM165049	26	DCX+		2.79195e+06	2070031	74.1427	704016	25.2159	38513	1.37943	924	0.0330951	91521	84823	3.03812	0	0	6698	0.239904	1107961	39.6841	127096	4.55222	0	0	6468
26Dp3_D03	RS1SS-15101403	RM165049	26	DCX+		3.38231e+06	2547983	75.3325	982803	29.0571	35190	1.04041	376	0.0111167	112016	104518	3.09013	0	0	7498	0.221683	1227587	36.2943	190011	5.61778	0	0	5881
26Dp3_D04	RS1SS-15101403	RM165049	26	DCX+		4.52501e+06	3360345	74.2616	996093	22.013	213186	4.71128	3851	0.0851047	160211	151521	3.34852	0	0	8690	0.192044	1776639	39.2626	210365	4.64894	0	0	6326
26Dp3_D05	RS1SS-15101403	RM165049	26	DCX+		3.1758e+06	2358604	74.2681	770026	24.2467	65079	2.04922	334	0.0105171	109032	102503	3.22763	0	0	6529	0.205586	1244187	39.1772	169946	5.35129	0	0	6278
26Dp3_D06	RS1SS-15101403	RM165049	26	DCX+		2.7754e+06	2075971	74.7991	584215	21.0498	43065	1.55167	712	0.025654	98620	94518	3.40557	0	0	4102	0.147799	1217744	43.8764	131615	4.74221	0	0	6274
26Dp3_D07	RS1SS-15101403	RM165049	26	DCX+		3.63921e+06	2738538	75.2508	920943	25.3061	116550	3.20261	1133	0.0311331	130835	123124	3.38326	0	0	7711	0.211886	1434091	39.4066	134986	3.70921	0	0	6959
26Dp3_D08	RS1SS-15101403	RM165049	26	DCX+		2.38419e+06	1765850	74.0649	581972	24.4096	61967	2.59908	601	0.0252077	81983	77599	3.25473	0	0	4384	0.183878	930308	39.0198	109019	4.57257	0	0	6072
26Dp3_D09	RS1SS-15101403	RM165049	26	DCX+		926488	678010	73.1806	166438	17.9644	20549	2.21794	93	0.0100379	29091	27972	3.01914	0	0	1119	0.120779	426796	46.066	35043	3.78235	0	0	5329
26Dp3_D10	RS1SS-15101403	RM165049	26	DCX+		1.57711e+06	1121042	71.0818	396163	25.1195	32447	2.05736	111	0.00703817	56248	51314	3.25366	0	0	4934	0.31285	564124	35.7694	71949	4.56207	0	0	5713
26Dp3_D11	RS1SS-15101403	RM165049	26	DCX+		1.49335e+06	1036190	69.3871	317821	21.2825	27729	1.85684	85	0.00569191	64333	60420	4.04594	0	0	3913	0.262029	565009	37.8351	61213	4.09905	0	0	6130
26Dp3_E01	RS1SS-15101403	RM165049	26	DCX+		1.48565e+06	943600	63.5144	356260	23.9801	44671	3.00684	376	0.0253088	78278	52505	3.53415	0	0	25773	1.7348	369805	24.8919	94210	6.34135	0	0	5037
26Dp3_E02	RS1SS-15101403	RM165049	26	DCX+		1.98515e+06	1385184	69.7773	472566	23.8051	90226	4.54505	826	0.041609	85662	72389	3.64653	0	0	13273	0.668615	598476	30.1477	137428	6.9228	0	0	5654
26Dp3_E03	RS1SS-15101403	RM165049	26	DCX+		3.08372e+06	2215345	71.84	757473	24.5636	42457	1.37681	1065	0.0345362	132379	125035	4.05468	0	0	7344	0.238154	1175929	38.1335	106042	3.43877	0	0	7284
26Dp3_E04	RS1SS-15101403	RM165049	26	DCX+		2.47975e+06	1835333	74.0127	592421	23.8903	79740	3.21564	448	0.0180663	90428	83336	3.36065	0	0	7092	0.285996	888478	35.8293	183818	7.41275	0	0	4964
26Dp3_E05	RS1SS-15101403	RM165049	26	DCX+		3.2007e+06	2334077	72.9239	764544	23.8867	72297	2.25878	1145	0.0357734	98454	92083	2.87696	0	0	6371	0.19905	1223971	38.2407	173666	5.42587	0	0	6121
26Dp3_E06	RS1SS-15101403	RM165049	26	DCX+		3.48787e+06	2588222	74.2064	1168202	33.4933	63629	1.82429	801	0.0229653	129531	114253	3.27573	0	0	15278	0.438033	937268	26.8722	288791	8.27987	0	0	5631
26Dp3_E07	RS1SS-15101403	RM165049	26	DCX+		3.85247e+06	2835201	73.5944	831197	21.5757	22293	0.578668	324	0.0084102	157917	153318	3.97974	0	0	4599	0.119378	1618895	42.0223	204575	5.31023	0	0	6223
26Dp3_E08	RS1SS-15101403	RM165049	26	DCX+		4.14016e+06	3072485	74.2117	951214	22.9753	148905	3.5966	840	0.0202891	125354	116424	2.81206	0	0	8930	0.215692	1657723	40.0401	188449	4.55173	0	0	6513
26Dp3_E09	RS1SS-15101403	RM165049	26	DCX+		4.34163e+06	3253827	74.9448	1220678	28.1157	137237	3.16095	2089	0.0481155	140893	128901	2.96895	0	0	11992	0.27621	1518008	34.964	234922	5.41091	0	0	6364
26Dp3_E10	RS1SS-15101403	RM165049	26	DCX+		2.43493e+06	1694580	69.5947	643796	26.4401	111252	4.56901	837	0.0343748	116479	93808	3.8526	0	0	22671	0.931075	662671	27.2152	159545	6.55235	0	0	5779
26Dp3_E11	RS1SS-15101403	RM165049	26	DCX+		2.55313e+06	1766415	69.1862	742551	29.0839	92399	3.61905	1257	0.0492337	81977	61797	2.42044	0	0	20180	0.790402	734564	28.7711	113667	4.45206	0	0	6454
26Dp3_F01	RS1SS-15101403	RM165049	26	DCX+		1.28942e+06	780275	60.5136	306988	23.8082	32726	2.53804	887	0.0687905	43085	35998	2.79179	0	0	7087	0.549626	358276	27.7858	38313	2.97133	0	0	6385
26Dp3_F02	RS1SS-15101403	RM165049	26	DCX+		1.46093e+06	1023242	70.0402	403951	27.6502	43432	2.97289	945	0.0646846	48299	44405	3.03949	0	0	3894	0.266542	483889	33.1219	42726	2.92457	0	0	7066
26Dp3_F03	RS1SS-15101403	RM165049	26	DCX+		1.19203e+06	770685	64.6533	83634	7.01612	20276	1.70097	0	0	61985	54550	4.57624	0	0	7435	0.623727	410523	34.4391	194267	16.2972	0	0	4229
26Dp3_F04	RS1SS-15101403	RM165049	26	DCX+		2.59757e+06	1904939	73.3353	608988	23.4445	61945	2.38473	249	0.00958587	87835	81922	3.15379	0	0	5913	0.227636	1012457	38.977	133465	5.13806	0	0	6347
26Dp3_F05	RS1SS-15101403	RM165049	26	DCX+		2.06951e+06	1510840	73.0049	589622	28.491	56816	2.74539	678	0.0327614	85887	78473	3.79187	0	0	7414	0.35825	665969	32.1801	111868	5.40554	0	0	5870
26Dp3_F06	RS1SS-15101403	RM165049	26	DCX+		2.24249e+06	1590146	70.9097	415377	18.523	11512	0.513357	121	0.00539578	83287	79885	3.56233	0	0	3402	0.151706	979119	43.662	100730	4.49187	0	0	6061
26Dp3_F07	RS1SS-15101403	RM165049	26	DCX+		4.31704e+06	3206553	74.2766	957734	22.1849	130338	3.01915	542	0.0125549	149526	140675	3.2586	0	0	8851	0.205025	1815089	42.0447	153324	3.5516	0	0	7210
26Dp3_F08	RS1SS-15101403	RM165049	26	DCX+		2.97417e+06	2190161	73.6394	1025517	34.4808	88819	2.98634	492	0.0165424	116608	105174	3.53625	0	0	11434	0.384443	772492	25.9734	186233	6.26168	0	0	5853
26Dp3_F09	RS1SS-15101403	RM165049	26	DCX+		1.79372e+06	1326756	73.9668	578644	32.2595	43937	2.44949	437	0.0243628	69136	62052	3.45941	0	0	7084	0.394934	506159	28.2184	128443	7.16071	0	0	5539
26Dp3_F10	RS1SS-15101403	RM165049	26	DCX+		1.64174e+06	1160760	70.7031	344880	21.007	61582	3.75102	835	0.0508607	82384	64986	3.95836	0	0	17398	1.05973	492222	29.9817	178857	10.8944	0	0	4310
26Dp3_F11	RS1SS-15101403	RM165049	26	DCX+		3.37403e+06	2243913	66.5054	736975	21.8426	89627	2.65638	946	0.0280377	110605	98090	2.90721	0	0	12515	0.370921	1188454	35.2236	117306	3.47673	0	0	6530
26Dp3_G01	RS1SS-15101403	RM165049	26	DCX+		720377	422065	58.5894	144498	20.0587	35594	4.94102	931	0.129238	22900	13648	1.89456	0	0	9252	1.28433	199421	27.6829	18721	2.59878	0	0	4944
26Dp3_G02	RS1SS-15101403	RM165049	26	DCX+		653083	433992	66.4529	277537	42.4965	13042	1.99699	643	0.0984562	27215	23542	3.60475	0	0	3673	0.56241	95116	14.5642	20439	3.12962	0	0	4863
26Dp3_G03	RS1SS-15101403	RM165049	26	DCX+		963008	596864	61.9791	231834	24.0739	47775	4.96102	720	0.0747657	33056	28695	2.97973	0	0	4361	0.452852	261150	27.1181	22329	2.31867	0	0	5570
26Dp3_G04	RS1SS-15101403	RM165049	26	DCX+		1.03404e+06	697052	67.4103	283644	27.4305	12735	1.23157	74	0.00715637	36474	32438	3.137	0	0	4036	0.390312	325878	31.5149	38247	3.69878	0	0	6067
26Dp3_G05	RS1SS-15101403	RM165049	26	DCX+		2.14423e+06	1495584	69.7491	631708	29.4608	79906	3.72655	2223	0.103673	51714	41091	1.91635	0	0	10623	0.495422	633963	29.5659	96070	4.48039	0	0	6362
26Dp3_G06	RS1SS-15101403	RM165049	26	DCX+		1.61455e+06	1145862	70.9709	470712	29.1543	40333	2.49809	744	0.0460809	48271	41104	2.54585	0	0	7167	0.4439	502102	31.0985	83700	5.1841	0	0	5824
26Dp3_G07	RS1SS-15101403	RM165049	26	DCX+		2.61127e+06	1926713	73.7845	592383	22.6856	36295	1.38994	458	0.0175394	74852	70575	2.70271	0	0	4277	0.16379	1085428	41.5671	137297	5.25786	0	0	6078
26Dp3_G08	RS1SS-15101403	RM165049	26	DCX+		1.73945e+06	1223968	70.3651	541184	31.1123	71178	4.09198	797	0.045819	62936	56707	3.26005	0	0	6229	0.358101	480229	27.608	67644	3.88881	0	0	6259
26Dp3_G09	RS1SS-15101403	RM165049	26	DCX+		850002	572945	67.4051	164839	19.3928	16587	1.95141	271	0.0318823	40139	34243	4.02858	0	0	5896	0.693645	292246	34.3818	58863	6.92504	0	0	4373
26Dp3_G10	RS1SS-15101403	RM165049	26	DCX+		1.12085e+06	698056	62.2794	265447	23.6828	46397	4.13947	786	0.0701257	33393	27078	2.41586	0	0	6315	0.563414	316943	28.2771	35090	3.13067	0	0	6338
26Dp3_G11	RS1SS-15101403	RM165049	26	DCX+		1.63648e+06	1047923	64.0351	400680	24.4842	16974	1.03723	379	0.0231594	82689	69429	4.24258	0	0	13260	0.810275	470999	28.7812	76202	4.65645	0	0	5644
26Dp3_H01	RS1SS-15101403	RM165049	26	DCX+		1.27911e+06	783338	61.2409	353482	27.635	46651	3.64715	1114	0.0870918	45543	38690	3.02476	0	0	6853	0.535763	290973	22.7481	45575	3.56302	0	0	6099
26Dp3_H02	RS1SS-15101403	RM165049	26	DCX+		1.23988e+06	781684	63.0452	370511	29.8828	49517	3.9937	1653	0.13332	38187	31349	2.52839	0	0	6838	0.551506	278879	22.4924	42937	3.463	0	0	6278
26Dp3_H03	RS1SS-15101403	RM165049	26	DCX+		1.19947e+06	712721	59.4194	291517	24.3037	45723	3.81192	786	0.0655287	34958	30197	2.51752	0	0	4761	0.396924	301726	25.1548	38011	3.16897	0	0	6270
26Dp3_H04	RS1SS-15101403	RM165049	26	DCX+		1.21888e+06	788642	64.7024	411093	33.7272	33386	2.73908	1318	0.108132	42399	32814	2.69215	0	0	9585	0.78638	245442	20.1367	55004	4.51268	0	0	5861
26Dp3_H05	RS1SS-15101403	RM165049	26	DCX+		1.01831e+06	669479	65.7439	400189	39.2992	63712	6.25662	1653	0.162327	28464	21915	2.15209	0	0	6549	0.643122	158433	15.5584	17028	1.67218	0	0	7547
26Dp3_H06	RS1SS-15101403	RM165049	26	DCX+		1.32257e+06	852887	64.4869	439690	33.245	43400	3.28148	805	0.0608661	41959	33224	2.51207	0	0	8735	0.660454	273599	20.6868	53434	4.04015	0	0	6378
26Dp3_H07	RS1SS-15101403	RM165049	26	DCX+		846627	521891	61.6435	237549	28.0583	22435	2.64993	624	0.0737042	25068	21822	2.57752	0	0	3246	0.383404	213243	25.1874	22972	2.71335	0	0	6314
26Dp3_H08	RS1SS-15101403	RM165049	26	DCX+		1.44645e+06	920974	63.6714	385868	26.6769	34462	2.38253	758	0.0524043	48921	41388	2.86136	0	0	7533	0.520793	400556	27.6924	50409	3.48502	0	0	6258
26Dp3_H09	RS1SS-15101403	RM165049	26	DCX+		612726	365522	59.6551	104303	17.0228	1619	0.264229	42	0.00685461	19273	17961	2.93133	0	0	1312	0.214125	215124	35.1093	25161	4.1064	0	0	4790
26Dp3_H10	RS1SS-15101403	RM165049	26	DCX+		898807	550252	61.2203	267503	29.762	34383	3.82541	1397	0.155428	25894	21146	2.35267	0	0	4748	0.528256	195021	21.6978	26054	2.89873	0	0	5839
26Dp3_H11	RS1SS-15101403	RM165049	26	DCX+		498066	288041	57.8319	140939	28.2972	13174	2.64503	79	0.0158613	18678	13061	2.62234	0	0	5617	1.12776	93000	18.6722	22171	4.45142	0	0	4496
26Dn3_A03	RS1SS-15101404	RM165049	26	DCX-		650169	326927	50.2834	149052	22.9251	18099	2.78374	372	0.0572159	16513	14270	2.19482	0	0	2243	0.344987	130013	19.9968	12878	1.98072	0	0	5163
26Dn3_A04	RS1SS-15101404	RM165049	26	DCX-		1.03019e+06	600378	58.2786	247489	24.0237	29342	2.84822	260	0.0252382	24359	20304	1.97091	0	0	4055	0.393618	273720	26.57	25208	2.44694	0	0	5878
26Dn3_A05	RS1SS-15101404	RM165049	26	DCX-		617606	350315	56.7215	161353	26.1256	22636	3.66512	542	0.0877583	12154	8975	1.45319	0	0	3179	0.51473	138485	22.4229	15145	2.45221	0	0	5365
26Dn3_A06	RS1SS-15101404	RM165049	26	DCX-		1.30127e+06	784399	60.2795	296729	22.803	33764	2.5947	644	0.0494901	33430	29272	2.24949	0	0	4158	0.319534	381037	29.2819	38795	2.98132	0	0	6070
26Dn3_A07	RS1SS-15101404	RM165049	26	DCX-		1.41432e+06	866059	61.2349	384154	27.1617	59549	4.21043	918	0.0649074	31932	24842	1.75646	0	0	7090	0.5013	338784	23.9538	50722	3.58631	0	0	5757
26Dn3_A08	RS1SS-15101404	RM165049	26	DCX-		933884	574196	61.4847	407199	43.6027	21946	2.34997	350	0.0374779	25239	20067	2.14877	0	0	5172	0.553816	101058	10.8213	18404	1.97069	0	0	5950
26Dn3_A09	RS1SS-15101404	RM165049	26	DCX-		1.10302e+06	577152	52.3249	236724	21.4615	14439	1.30905	86	0.0077968	27534	22946	2.0803	0	0	4588	0.41595	266905	24.1977	31464	2.85254	0	0	5585
26Dn3_A10	RS1SS-15101404	RM165049	26	DCX-		1.17982e+06	779882	66.1018	592396	50.2107	6092	0.51635	47	0.00398366	48974	38347	3.25024	0	0	10627	0.90073	81863	6.9386	50510	4.28116	0	0	4847
26Dn3_A11	RS1SS-15101404	RM165049	26	DCX-		1.4578e+06	847318	58.1231	391625	26.8641	39699	2.72321	1227	0.084168	35352	29222	2.00453	0	0	6130	0.420497	330396	22.664	49019	3.36253	0	0	5846
26Dn3_B01	RS1SS-15101404	RM165049	26	DCX-		1.68508e+06	980950	58.2138	442780	26.2765	76877	4.56221	1548	0.091865	41709	34423	2.04281	0	0	7286	0.432382	365060	21.6642	52976	3.14382	0	0	5470
26Dn3_B02	RS1SS-15101404	RM165049	26	DCX-		1.01248e+06	603974	59.6531	320160	31.6214	33024	3.2617	794	0.0784215	30626	22455	2.21783	0	0	8171	0.80703	197745	19.5308	21625	2.13585	0	0	5954
26Dn3_B03	RS1SS-15101404	RM165049	26	DCX-		1.1589e+06	670823	57.8843	309693	26.7229	45739	3.94675	1088	0.0938819	29099	24562	2.11942	0	0	4537	0.391491	262034	22.6105	23170	1.9993	0	0	6160
26Dn3_B04	RS1SS-15101404	RM165049	26	DCX-		766924	468284	61.0601	186562	24.326	23063	3.00721	444	0.0578936	19539	17330	2.25968	0	0	2209	0.288034	211034	27.517	27642	3.60427	0	0	4973
26Dn3_B05	RS1SS-15101404	RM165049	26	DCX-		1.71447e+06	1124953	65.6153	515613	30.0742	52823	3.08102	1394	0.0813081	48872	42843	2.49891	0	0	6029	0.351655	450000	26.2472	56251	3.28096	0	0	6612
26Dn3_B06	RS1SS-15101404	RM165049	26	DCX-		2.42415e+06	1770125	73.0205	491597	20.2792	52638	2.1714	441	0.018192	80010	76820	3.16895	0	0	3190	0.131593	975953	40.2596	169486	6.99157	0	0	5237
26Dn3_B07	RS1SS-15101404	RM165049	26	DCX-		1.68519e+06	753899	44.7367	179315	10.6406	10579	0.627762	76	0.00450987	49091	45185	2.6813	0	0	3906	0.231784	508372	30.167	6466	0.383695	0	0	3993
26Dn3_B08	RS1SS-15101404	RM165049	26	DCX-		1.38185e+06	803410	58.1402	400479	28.9814	64019	4.63285	1731	0.125267	34008	28756	2.08098	0	0	5252	0.380071	278793	20.1754	24380	1.7643	0	0	6942
26Dn3_B09	RS1SS-15101404	RM165049	26	DCX-		1.19886e+06	730386	60.9234	309238	25.7944	53437	4.45732	865	0.0721519	30371	23771	1.9828	0	0	6600	0.550523	302080	25.1973	34395	2.86898	0	0	6231
26Dn3_B10	RS1SS-15101404	RM165049	26	DCX-		1.26169e+06	712306	56.4563	360345	28.5604	43612	3.45662	821	0.0650713	34900	26538	2.10336	0	0	8362	0.66276	249716	19.7921	22912	1.81597	0	0	6756
26Dn3_B11	RS1SS-15101404	RM165049	26	DCX-		919097	483050	52.557	239277	26.0339	21865	2.37897	769	0.0836691	22751	17849	1.94201	0	0	4902	0.53335	177534	19.3161	20854	2.26897	0	0	6551
26Dn3_C01	RS1SS-15101404	RM165049	26	DCX-		1.93444e+06	1216918	62.9079	584964	30.2394	67213	3.47454	534	0.0276048	82606	65414	3.38154	0	0	17192	0.888731	387182	20.0152	94419	4.88094	0	0	5407
26Dn3_C02	RS1SS-15101404	RM165049	26	DCX-		1.35262e+06	810378	59.9119	380515	28.1318	20318	1.50213	609	0.0450239	37288	31761	2.34812	0	0	5527	0.408616	343642	25.4057	28006	2.07051	0	0	6839
26Dn3_C03	RS1SS-15101404	RM165049	26	DCX-		2.78691e+06	1995463	71.6013	688789	24.7152	69437	2.49154	1356	0.0486561	76323	72053	2.58541	0	0	4270	0.153216	1067212	38.2938	92346	3.31356	0	0	6808
26Dn3_C04	RS1SS-15101404	RM165049	26	DCX-		3.65021e+06	2821296	77.2913	1841053	50.4369	49054	1.34387	1430	0.0391758	53075	46213	1.26604	0	0	6862	0.187989	120547	3.30246	756137	20.7149	0	0	2830
26Dn3_C05	RS1SS-15101404	RM165049	26	DCX-		3.80485e+06	2750184	72.281	954384	25.0834	81456	2.14085	1030	0.0270707	104736	98145	2.57947	0	0	6591	0.173226	1473378	38.7237	135200	3.55336	0	0	7218
26Dn3_C06	RS1SS-15101404	RM165049	26	DCX-		2.7959e+06	1832837	65.5544	650736	23.2746	80923	2.89434	1765	0.0631281	73717	63523	2.272	0	0	10194	0.364605	930235	33.2713	95461	3.41432	0	0	6691
26Dn3_C07	RS1SS-15101404	RM165049	26	DCX-		4.45423e+06	3335457	74.8828	2083981	46.7865	28723	0.644847	354	0.00794749	141192	127675	2.86637	0	0	13517	0.303464	500211	11.23	580996	13.0437	0	0	4547
26Dn3_C08	RS1SS-15101404	RM165049	26	DCX-		2.47644e+06	1569144	63.363	632945	25.5587	80167	3.23719	530	0.0214017	59836	47764	1.92874	0	0	12072	0.487475	688021	27.7827	107645	4.34677	0	0	5975
26Dn3_C09	RS1SS-15101404	RM165049	26	DCX-		1.65761e+06	1191333	71.8706	467328	28.1929	38581	2.32751	417	0.0251567	37412	32875	1.98328	0	0	4537	0.273707	537100	32.4021	110495	6.66593	0	0	5314
26Dn3_C10	RS1SS-15101404	RM165049	26	DCX-		1.6273e+06	969518	59.5782	435601	26.7683	59945	3.6837	1273	0.0782276	46756	36821	2.2627	0	0	9935	0.61052	371331	22.8188	54612	3.35598	0	0	6201
26Dn3_C11	RS1SS-15101404	RM165049	26	DCX-		1.41793e+06	768556	54.2027	339152	23.9188	20219	1.42595	302	0.0212986	45187	38893	2.74294	0	0	6294	0.443886	324577	22.8909	39119	2.75888	0	0	6022
26Dn3_D01	RS1SS-15101404	RM165049	26	DCX-		1.39481e+06	797273	57.16	348840	25.0099	54590	3.9138	867	0.062159	33962	28189	2.02099	0	0	5773	0.413892	329178	23.6002	29836	2.13907	0	0	6074
26Dn3_D02	RS1SS-15101404	RM165049	26	DCX-		1.02868e+06	679448	66.0505	230607	22.4178	32008	3.11156	206	0.0200257	31263	27916	2.71377	0	0	3347	0.325369	344837	33.5223	40527	3.93971	0	0	5167
26Dn3_D03	RS1SS-15101404	RM165049	26	DCX-		1.64202e+06	1221359	74.3816	432485	26.3386	109545	6.67137	1114	0.0678434	48175	45217	2.75375	0	0	2958	0.180144	449701	27.3871	180339	10.9828	0	0	3707
26Dn3_D04	RS1SS-15101404	RM165049	26	DCX-		1.32948e+06	993243	74.7089	305839	23.0044	63848	4.80247	720	0.0541564	33664	32987	2.48119	0	0	677	0.050922	506625	38.1069	82547	6.20895	0	0	4098
26Dn3_D05	RS1SS-15101404	RM165049	26	DCX-		702656	459590	65.4076	150115	21.3639	16350	2.32689	358	0.0509496	19365	18147	2.58263	0	0	1218	0.173342	249238	35.4709	24164	3.43895	0	0	5040
26Dn3_D06	RS1SS-15101404	RM165049	26	DCX-		452222	314058	69.4478	225776	49.926	2515	0.556143	34	0.00751844	9119	7354	1.62619	0	0	1765	0.390295	39247	8.67871	37367	8.26298	0	0	3689
26Dn3_D07	RS1SS-15101404	RM165049	26	DCX-		1.33674e+06	899748	67.3092	292074	21.8497	43634	3.26421	543	0.0406212	26075	23406	1.75098	0	0	2669	0.199665	491519	36.77	45903	3.43395	0	0	5701
26Dn3_D08	RS1SS-15101404	RM165049	26	DCX-		2.05278e+06	1388744	67.6518	478169	23.2937	57207	2.78681	585	0.0284979	49049	44131	2.14982	0	0	4918	0.239577	706641	34.4236	97093	4.72983	0	0	5384
26Dn3_D09	RS1SS-15101404	RM165049	26	DCX-		888449	561268	63.1739	221225	24.9001	12857	1.44713	29	0.00326412	22626	19701	2.21746	0	0	2925	0.329226	274777	30.9277	29754	3.34898	0	0	5230
26Dn3_D10	RS1SS-15101404	RM165049	26	DCX-		1.2318e+06	762205	61.8774	368285	29.8981	44358	3.60107	953	0.0773665	36635	30143	2.44707	0	0	6492	0.527034	277702	22.5444	34272	2.78227	0	0	6127
26Dn3_D11	RS1SS-15101404	RM165049	26	DCX-		1.26402e+06	761024	60.2067	373931	29.5827	48435	3.83182	1053	0.0833057	37567	29474	2.33177	0	0	8093	0.640259	263886	20.8767	36152	2.86008	0	0	6096
26Dn3_E01	RS1SS-15101404	RM165049	26	DCX-		1.12253e+06	658608	58.6715	353066	31.4526	41868	3.72978	510	0.0454329	38918	28790	2.56473	0	0	10128	0.902244	175142	15.6024	49104	4.37439	0	0	5094
26Dn3_E02	RS1SS-15101404	RM165049	26	DCX-		972713	571655	58.7691	214841	22.0868	19382	1.99257	319	0.0327949	29306	25453	2.6167	0	0	3853	0.396108	269105	27.6654	38702	3.97877	0	0	5255
26Dn3_E03	RS1SS-15101404	RM165049	26	DCX-		1.4161e+06	876259	61.8783	326239	23.0378	31772	2.24363	198	0.0139821	41829	37416	2.64218	0	0	4413	0.31163	425716	30.0625	50505	3.56648	0	0	6231
26Dn3_E04	RS1SS-15101404	RM165049	26	DCX-		2.30713e+06	1606282	69.6226	625362	27.1057	40334	1.74824	702	0.0304275	51368	45888	1.98897	0	0	5480	0.237525	813084	35.2423	75432	3.26952	0	0	7523
26Dn3_E05	RS1SS-15101404	RM165049	26	DCX-		2.88904e+06	2038136	70.5471	699780	24.2219	75538	2.61464	1238	0.0428516	71473	63764	2.2071	0	0	7709	0.266836	1028653	35.6053	161454	5.5885	0	0	6128
26Dn3_E06	RS1SS-15101404	RM165049	26	DCX-		1.9437e+06	1293557	66.5511	563034	28.9671	44451	2.28692	853	0.0438853	48857	41422	2.13109	0	0	7435	0.382517	520262	26.7665	116100	5.97313	0	0	5657
26Dn3_E07	RS1SS-15101404	RM165049	26	DCX-		2.39549e+06	1561275	65.1755	619392	25.8566	69936	2.91948	2105	0.0878734	60794	52760	2.20247	0	0	8034	0.33538	717881	29.968	91167	3.80577	0	0	6387
26Dn3_E08	RS1SS-15101404	RM165049	26	DCX-		1.96713e+06	1325700	67.3924	528366	26.8597	75672	3.84681	1160	0.058969	48476	41479	2.1086	0	0	6997	0.355695	570237	28.9882	101789	5.17448	0	0	5541
26Dn3_E09	RS1SS-15101404	RM165049	26	DCX-		1.1597e+06	721404	62.2063	298689	25.7558	34921	3.01122	366	0.03156	34170	29634	2.55533	0	0	4536	0.391137	312886	26.98	40372	3.48126	0	0	5694
26Dn3_E10	RS1SS-15101404	RM165049	26	DCX-		1.12312e+06	700930	62.4092	343562	30.59	32560	2.89907	607	0.0540459	43213	31994	2.84867	0	0	11219	0.998915	224698	20.0066	56290	5.01194	0	0	4956
26Dn3_E11	RS1SS-15101404	RM165049	26	DCX-		1.35001e+06	785085	58.1539	365852	27.0999	26413	1.9565	206	0.0152591	35176	25900	1.9185	0	0	9276	0.687105	322342	23.877	35096	2.59968	0	0	6092
26Dn3_F01	RS1SS-15101404	RM165049	26	DCX-		618304	312637	50.5636	158127	25.5743	11219	1.81448	168	0.0271711	17380	14819	2.39672	0	0	2561	0.414198	105555	17.0717	20188	3.26506	0	0	4708
26Dn3_F02	RS1SS-15101404	RM165049	26	DCX-		585231	330513	56.4757	143489	24.5184	25209	4.30753	574	0.0980809	11838	8865	1.51479	0	0	2973	0.508005	126753	21.6586	22650	3.87027	0	0	4789
26Dn3_F03	RS1SS-15101404	RM165049	26	DCX-		837321	516175	61.646	193884	23.1553	27528	3.28763	529	0.0631777	19630	16948	2.02407	0	0	2682	0.320307	229836	27.449	44768	5.34657	0	0	4407
26Dn3_F04	RS1SS-15101404	RM165049	26	DCX-		1.58543e+06	1059641	66.8361	385131	24.2918	51637	3.25696	360	0.0227067	40803	38692	2.44047	0	0	2111	0.13315	536758	33.8556	44952	2.83531	0	0	6691
26Dn3_F05	RS1SS-15101404	RM165049	26	DCX-		1.62244e+06	1060314	65.3532	383481	23.6361	17754	1.09428	290	0.0178744	41466	38631	2.38105	0	0	2835	0.174737	550337	33.9204	66986	4.12873	0	0	5963
26Dn3_F06	RS1SS-15101404	RM165049	26	DCX-		625340	354997	56.7687	181269	28.9873	12514	2.00115	74	0.0118336	18124	16410	2.62417	0	0	1714	0.274091	131555	21.0374	11461	1.83276	0	0	6418
26Dn3_F07	RS1SS-15101404	RM165049	26	DCX-		1.36147e+06	857870	63.0107	350334	25.7321	15633	1.14825	99	0.00727157	32357	28686	2.10699	0	0	3671	0.269636	406482	29.8562	52965	3.89029	0	0	6093
26Dn3_F08	RS1SS-15101404	RM165049	26	DCX-		1.95569e+06	1376223	70.3702	686350	35.095	44462	2.27347	452	0.023112	57568	49274	2.51952	0	0	8294	0.424096	455034	23.2672	132357	6.76779	0	0	5539
26Dn3_F09	RS1SS-15101404	RM165049	26	DCX-		844498	518781	61.4307	191475	22.6732	26217	3.10445	338	0.0400238	25200	21982	2.60297	0	0	3218	0.381055	243594	28.8448	31957	3.78414	0	0	5137
26Dn3_F10	RS1SS-15101404	RM165049	26	DCX-		1.67642e+06	909608	54.259	440597	26.2821	30897	1.84304	385	0.0229656	49449	40221	2.39922	0	0	9228	0.55046	347735	20.7427	40545	2.41855	0	0	6191
26Dn3_F11	RS1SS-15101404	RM165049	26	DCX-		1.98803e+06	1097525	55.2066	414455	20.8475	15661	0.787764	297	0.0149394	62025	51670	2.59905	0	0	10355	0.520867	532632	26.7919	72455	3.64456	0	0	5940
26Dn3_G01	RS1SS-15101404	RM165049	26	DCX-		941540	520735	55.3068	300903	31.9586	22714	2.41243	564	0.0599019	19648	15054	1.59887	0	0	4594	0.487924	159068	16.8945	17838	1.89456	0	0	6049
26Dn3_G02	RS1SS-15101404	RM165049	26	DCX-		1.36718e+06	807202	59.0414	363015	26.5521	51779	3.78728	1208	0.088357	30955	23466	1.71638	0	0	7489	0.54777	319222	23.3489	41023	3.00056	0	0	6036
26Dn3_G03	RS1SS-15101404	RM165049	26	DCX-		985957	591076	59.9495	275502	27.9426	47010	4.76796	801	0.0812409	23636	19705	1.99857	0	0	3931	0.398699	203753	20.6655	40374	4.09491	0	0	5344
26Dn3_G04	RS1SS-15101404	RM165049	26	DCX-		1.10035e+06	708816	64.4175	265917	24.1667	37584	3.41565	883	0.0802475	31424	29237	2.65707	0	0	2187	0.198756	325765	29.6057	47243	4.29347	0	0	5315
26Dn3_G05	RS1SS-15101404	RM165049	26	DCX-		2.90957e+06	1883358	64.7298	874446	30.0541	60138	2.0669	1231	0.0423086	63562	51974	1.78631	0	0	11588	0.398272	778263	26.7484	105718	3.63346	0	0	6792
26Dn3_G06	RS1SS-15101404	RM165049	26	DCX-		930650	580610	62.3875	224843	24.1598	28092	3.01853	660	0.0709181	27101	24572	2.6403	0	0	2529	0.271745	264294	28.3988	35620	3.82743	0	0	5447
26Dn3_G07	RS1SS-15101404	RM165049	26	DCX-		2.82993e+06	2015565	71.2231	666456	23.5503	23613	0.834402	517	0.018269	77057	70945	2.50695	0	0	6112	0.215977	1119457	39.5577	128465	4.53951	0	0	7538
26Dn3_G08	RS1SS-15101404	RM165049	26	DCX-		1.90003e+06	1150856	60.5705	513884	27.0461	46603	2.45275	1035	0.0544729	47199	38394	2.02071	0	0	8805	0.463414	477327	25.1221	64808	3.4109	0	0	6274
26Dn3_G09	RS1SS-15101404	RM165049	26	DCX-		1.23227e+06	759089	61.6007	399495	32.4194	29924	2.42836	331	0.0268609	26030	19178	1.55631	0	0	6852	0.556046	262224	21.2797	41085	3.33408	0	0	6019
26Dn3_G10	RS1SS-15101404	RM165049	26	DCX-		858494	467279	54.4301	252841	29.4517	30566	3.56042	423	0.0492723	23109	19111	2.22611	0	0	3998	0.465699	148455	17.2925	11885	1.3844	0	0	6766
26Dn3_G11	RS1SS-15101404	RM165049	26	DCX-		2.21598e+06	1176238	53.0798	578007	26.0836	44326	2.00029	265	0.0119586	59705	50266	2.26834	0	0	9439	0.425951	445305	20.0952	48630	2.19451	0	0	6412
26Dn3_H01	RS1SS-15101404	RM165049	26	DCX-		1.4994e+06	924529	61.6601	544497	36.3144	82843	5.52509	2053	0.136922	52935	37687	2.51348	0	0	15248	1.01694	208176	13.884	34025	2.26925	0	0	6074
26Dn3_H02	RS1SS-15101404	RM165049	26	DCX-		1.00735e+06	559233	55.5152	316856	31.4544	31034	3.08076	889	0.0882513	22765	17592	1.74636	0	0	5173	0.513525	167238	16.6018	20451	2.03018	0	0	5855
26Dn3_H03	RS1SS-15101404	RM165049	26	DCX-		1.28858e+06	677970	52.6137	278569	21.6183	50599	3.92672	1561	0.121141	31725	23181	1.79896	0	0	8544	0.663055	284221	22.0569	31295	2.42864	0	0	6002
26Dn3_H04	RS1SS-15101404	RM165049	26	DCX-		1.47404e+06	899447	61.0192	378115	25.6516	30007	2.0357	734	0.0497951	30341	26206	1.77784	0	0	4135	0.280522	408072	27.6839	52178	3.5398	0	0	6067
26Dn3_H05	RS1SS-15101404	RM165049	26	DCX-		2.24588e+06	1352877	60.2382	647487	28.83	56643	2.52209	1159	0.0516057	55291	47098	2.09709	0	0	8193	0.364802	501404	22.3255	90893	4.0471	0	0	5887
26Dn3_H06	RS1SS-15101404	RM165049	26	DCX-		1.5647e+06	925431	59.1444	460888	29.4554	37091	2.37049	700	0.0447371	36840	29514	1.88624	0	0	7326	0.468206	339753	21.7137	50159	3.20567	0	0	7752
26Dn3_H07	RS1SS-15101404	RM165049	26	DCX-		1.84614e+06	1092570	59.1814	704048	38.1363	57369	3.10751	1472	0.079734	39400	30229	1.63742	0	0	9171	0.496767	264826	14.3449	25455	1.37882	0	0	8998
26Dn3_H08	RS1SS-15101404	RM165049	26	DCX-		1.45993e+06	868782	59.5086	431243	29.5387	43790	2.99946	804	0.0550712	41912	34503	2.36334	0	0	7409	0.507491	310889	21.2948	40144	2.74972	0	0	6329
26Dn3_H09	RS1SS-15101404	RM165049	26	DCX-		1.35268e+06	789493	58.3651	406095	30.0215	46181	3.41404	1434	0.106012	37279	30682	2.26824	0	0	6597	0.487699	268157	19.8241	30347	2.24347	0	0	6527
26Dn3_H10	RS1SS-15101404	RM165049	26	DCX-		1.91355e+06	1084315	56.665	508163	26.556	56881	2.97253	2204	0.115178	48320	40464	2.1146	0	0	7856	0.410545	411081	21.4826	57666	3.01355	0	0	5791
26Dn3_H11	RS1SS-15101404	RM165049	26	DCX-		1.90105e+06	1113738	58.5855	536914	28.2431	93931	4.94102	1018	0.0535495	60264	40565	2.13383	0	0	19699	1.03622	357424	18.8014	64187	3.3764	0	0	5880
54Dp5_A01	RS1SS-15103003	RM165048	54	DCX+		244026	131440	53.8631	47955	19.6516	13750	5.63465	715	0.293002	6706	3370	1.381	0	0	3336	1.36707	30071	12.3229	32243	13.2129	0	0	3311
54Dp5_A02	RS1SS-15103003	RM165048	54	DCX+		568196	349794	61.5622	172670	30.3892	39476	6.9476	1139	0.200459	21429	11873	2.0896	0	0	9556	1.68181	95320	16.7759	19760	3.47767	0	0	6480
54Dp5_A05	RS1SS-15103003	RM165048	54	DCX+		979220	612959	62.5967	206469	21.085	36198	3.69662	1771	0.180858	28076	19477	1.98903	0	0	8599	0.878148	306855	31.3367	33590	3.43028	0	0	6072
54Dp5_A06	RS1SS-15103003	RM165048	54	DCX+		1.20604e+06	788648	65.3913	265578	22.0206	21609	1.79173	1031	0.0854861	34202	27246	2.25912	0	0	6956	0.576762	425038	35.2423	41190	3.4153	0	0	6254
54Dp5_A07	RS1SS-15103003	RM165048	54	DCX+		998045	637150	63.8398	197520	19.7907	17480	1.75142	694	0.0695359	29090	23513	2.3559	0	0	5577	0.558792	361844	36.2553	30522	3.05818	0	0	5977
54Dp5_A08	RS1SS-15103003	RM165048	54	DCX+		870643	540488	62.0792	195166	22.4163	46360	5.3248	2178	0.25016	22453	16002	1.83795	0	0	6451	0.740947	250749	28.8004	23582	2.70857	0	0	5975
54Dp5_A09	RS1SS-15103003	RM165048	54	DCX+		1.01271e+06	627083	61.9211	229979	22.7092	21109	2.0844	1107	0.10931	28137	21934	2.16586	0	0	6203	0.612513	327765	32.365	18986	1.87477	0	0	7460
54Dp5_A10	RS1SS-15103003	RM165048	54	DCX+		895621	553218	61.7692	251104	28.0368	36521	4.07773	1211	0.135213	30356	23877	2.66597	0	0	6479	0.723408	215756	24.0901	18270	2.03992	0	0	6782
54Dp5_A11	RS1SS-15103003	RM165048	54	DCX+		1.31652e+06	813240	61.7719	354603	26.9348	51158	3.88585	2289	0.173867	38680	28097	2.13418	0	0	10583	0.803861	337124	25.6072	29386	2.23209	0	0	6640
54Dp5_B01	RS1SS-15103003	RM165048	54	DCX+		261590	152855	58.433	73986	28.2832	14373	5.49447	541	0.206812	8302	4872	1.86246	0	0	3430	1.31121	38469	14.7058	17184	6.56905	0	0	3150
54Dp5_B02	RS1SS-15103003	RM165048	54	DCX+		780942	525893	67.3408	215501	27.595	38315	4.90625	1511	0.193484	24329	15475	1.98158	0	0	8854	1.13376	209536	26.8312	36701	4.69958	0	0	4695
54Dp5_B03	RS1SS-15103003	RM165048	54	DCX+		1.45032e+06	1005754	69.347	342796	23.6359	61911	4.26878	2218	0.152932	47182	37056	2.55502	0	0	10126	0.69819	508683	35.0738	42964	2.96238	0	0	6160
54Dp5_B04	RS1SS-15103003	RM165048	54	DCX+		1.56162e+06	1083286	69.3695	303162	19.4133	58054	3.71755	782	0.0500763	41775	36538	2.33975	0	0	5237	0.335357	520610	33.3379	158903	10.1755	0	0	3877
54Dp5_B05	RS1SS-15103003	RM165048	54	DCX+		1.66854e+06	1186113	71.0871	332310	19.9163	55247	3.31111	1284	0.0769537	50569	43419	2.60222	0	0	7150	0.428519	660618	39.5927	86085	5.15931	0	0	5407
54Dp5_B06	RS1SS-15103003	RM165048	54	DCX+		2.76444e+06	2014669	72.8781	507509	18.3585	60014	2.17093	1195	0.0432276	79111	73307	2.65179	0	0	5804	0.209952	1297080	46.9202	69760	2.52348	0	0	6733
54Dp5_B07	RS1SS-15103003	RM165048	54	DCX+		2.88018e+06	2095315	72.7495	695980	24.1645	81582	2.83253	1336	0.046386	84364	75828	2.63275	0	0	8536	0.29637	1150011	39.9285	82042	2.8485	0	0	7403
54Dp5_B08	RS1SS-15103003	RM165048	54	DCX+		1.68598e+06	1155295	68.5237	453739	26.9125	44777	2.65584	714	0.0423493	60224	40432	2.39813	0	0	19792	1.17392	556376	33.0002	39465	2.34078	0	0	7329
54Dp5_B09	RS1SS-15103003	RM165048	54	DCX+		1.53191e+06	1073706	70.0892	339932	22.19	51220	3.34353	2043	0.133363	65402	58214	3.80009	0	0	7188	0.469217	563839	36.8062	51270	3.3468	0	0	6801
54Dp5_B10	RS1SS-15103003	RM165048	54	DCX+		351707	223980	63.6837	102112	29.0333	54551	15.5104	1088	0.309349	10222	4919	1.39861	0	0	5303	1.50779	9804	2.78755	46203	13.1368	0	0	1449
54Dp5_B11	RS1SS-15103003	RM165048	54	DCX+		1.66541e+06	1056432	63.4338	406195	24.3901	40406	2.42619	1060	0.0636481	55411	40981	2.46072	0	0	14430	0.866455	518313	31.1223	35047	2.10441	0	0	7457
54Dp5_C01	RS1SS-15103003	RM165048	54	DCX+		330879	179837	54.3513	46443	14.0362	16696	5.04595	321	0.0970143	3602	2145	0.648273	0	0	1457	0.440342	24862	7.51393	87913	26.5695	0	0	2049
54Dp5_C02	RS1SS-15103003	RM165048	54	DCX+		1.04285e+06	725991	69.616	237431	22.7675	10343	0.9918	566	0.0542743	29695	24515	2.35077	0	0	5180	0.496715	361058	34.6222	86898	8.33273	0	0	3614
54Dp5_C03	RS1SS-15103003	RM165048	54	DCX+		1.42252e+06	1004966	70.6467	486499	34.1997	102351	7.19503	2986	0.209909	31030	26029	1.82978	0	0	5001	0.351558	235880	16.5818	146220	10.2789	0	0	3982
54Dp5_C04	RS1SS-15103003	RM165048	54	DCX+		3.78623e+06	2739159	72.3452	962490	25.4208	97583	2.57731	3218	0.0849921	92156	81081	2.14147	0	0	11075	0.292507	1405703	37.1267	178009	4.70148	0	0	5981
54Dp5_C05	RS1SS-15103003	RM165048	54	DCX+		2.39236e+06	1704370	71.2421	736939	30.8038	139172	5.81734	1751	0.0731912	46113	39961	1.67036	0	0	6152	0.257152	451481	18.8718	328914	13.7485	0	0	3583
54Dp5_C06	RS1SS-15103003	RM165048	54	DCX+		974406	621806	63.8139	19944	2.04679	140554	14.4246	3367	0.345544	316	145	0.0148809	0	0	171	0.0175492	17422	1.78796	440203	45.1766	0	0	143
54Dp5_C07	RS1SS-15103003	RM165048	54	DCX+		6.29282e+06	4514660	71.743	1292432	20.5382	199640	3.1725	4626	0.0735123	163487	144709	2.29959	0	0	18778	0.298403	2660717	42.2818	193758	3.07903	0	0	7415
54Dp5_C08	RS1SS-15103003	RM165048	54	DCX+		3.59841e+06	2604839	72.3886	788161	21.903	98402	2.73459	2384	0.0662514	93196	80315	2.23196	0	0	12881	0.357963	1476646	41.036	146050	4.05873	0	0	6671
54Dp5_C09	RS1SS-15103003	RM165048	54	DCX+		3.15367e+06	2300633	72.951	727432	23.0662	135729	4.30384	2027	0.0642743	99950	91180	2.89123	0	0	8770	0.278089	1202789	38.1393	132706	4.20799	0	0	6338
54Dp5_C10	RS1SS-15103003	RM165048	54	DCX+		1.21746e+06	813621	66.8293	256717	21.0862	54557	4.48121	1451	0.119182	42328	34832	2.86103	0	0	7496	0.615707	431432	35.437	27136	2.2289	0	0	6832
54Dp5_C11	RS1SS-15103003	RM165048	54	DCX+		1.29114e+06	892665	69.1377	671018	51.971	3178	0.246139	115	0.00890686	56014	36130	2.7983	0	0	19884	1.54003	107058	8.29174	55282	4.28164	0	0	5941
54Dp5_D01	RS1SS-15103003	RM165048	54	DCX+		1.2505e+06	857603	68.5807	302522	24.192	33305	2.66333	1502	0.120112	35008	27752	2.21927	0	0	7256	0.580247	301662	24.1233	183604	14.6824	0	0	3832
54Dp5_D02	RS1SS-15103003	RM165048	54	DCX+		639098	413409	64.6863	46451	7.26821	40697	6.36788	613	0.0959165	8617	5515	0.862935	0	0	3102	0.485372	115105	18.0105	201926	31.5955	0	0	1314
54Dp5_D03	RS1SS-15103003	RM165048	54	DCX+		2.87108e+06	1903329	66.2932	246159	8.57375	29618	1.0316	1256	0.0437466	36937	35914	1.25089	0	0	1023	0.0356312	636466	22.1682	952893	33.1894	0	0	1978
54Dp5_D04	RS1SS-15103003	RM165048	54	DCX+		4.98621e+06	3362861	67.4432	1461072	29.3022	316188	6.34125	12992	0.260559	166741	140595	2.81968	0	0	26146	0.524366	1099972	22.0603	305896	6.13484	0	0	6248
54Dp5_D05	RS1SS-15103003	RM165048	54	DCX+		2.82988e+06	1945382	68.7443	703353	24.8545	218253	7.71245	3934	0.139017	73148	62634	2.21331	0	0	10514	0.371535	649267	22.9433	297427	10.5102	0	0	3942
54Dp5_D06	RS1SS-15103003	RM165048	54	DCX+		2.50996e+06	1791332	71.3689	571569	22.772	125043	4.98187	2306	0.0918739	61763	52266	2.08234	0	0	9497	0.378372	827659	32.975	202992	8.08745	0	0	4566
54Dp5_D07	RS1SS-15103003	RM165048	54	DCX+		3.55728e+06	2555548	71.8399	740297	20.8107	84031	2.36223	2132	0.0599334	83053	73844	2.07585	0	0	9209	0.258877	1523294	42.8219	122741	3.45042	0	0	6444
54Dp5_D08	RS1SS-15103003	RM165048	54	DCX+		2.83725e+06	2054982	72.4287	613224	21.6133	111347	3.92447	2110	0.0743679	81735	71019	2.5031	0	0	10716	0.37769	1147239	40.4349	99327	3.50082	0	0	6561
54Dp5_D09	RS1SS-15103003	RM165048	54	DCX+		3.13506e+06	2287143	72.9536	668770	21.3319	84417	2.69267	1009	0.0321843	76112	68865	2.19661	0	0	7247	0.23116	1372610	43.7825	84225	2.68655	0	0	7022
54Dp5_D10	RS1SS-15103003	RM165048	54	DCX+		1.32779e+06	963858	72.5912	637092	47.9814	10774	0.811424	436	0.0328366	50389	41408	3.11857	0	0	8981	0.676388	139455	10.5028	125712	9.46777	0	0	4267
54Dp5_D11	RS1SS-15103003	RM165048	54	DCX+		1.70094e+06	1183252	69.5647	381307	22.4175	50844	2.98918	2309	0.135749	50200	43622	2.56459	0	0	6578	0.386728	643848	37.8525	54744	3.21846	0	0	6198
54Dp5_E01	RS1SS-15103003	RM165048	54	DCX+		181099	95340	52.6453	27847	15.3767	11734	6.47933	1015	0.560467	4246	1197	0.660965	0	0	3049	1.68361	12857	7.09944	37641	20.7848	0	0	1044
54Dp5_E02	RS1SS-15103003	RM165048	54	DCX+		990402	688485	69.5157	398573	40.2435	47466	4.7926	1099	0.110965	37898	28599	2.88761	0	0	9299	0.938911	135030	13.6339	68419	6.9082	0	0	4175
54Dp5_E03	RS1SS-15103003	RM165048	54	DCX+		2.08029e+06	1425863	68.5414	335562	16.1305	63014	3.02909	709	0.0340817	62667	58154	2.79547	0	0	4513	0.216941	704566	33.8686	259345	12.4668	0	0	2949
54Dp5_E04	RS1SS-15103003	RM165048	54	DCX+		1.99577e+06	1316997	65.9895	472108	23.6555	111957	5.60972	2264	0.11344	61801	59119	2.96222	0	0	2682	0.134384	319167	15.9922	349700	17.5221	0	0	2681
54Dp5_E05	RS1SS-15103003	RM165048	54	DCX+		2.58494e+06	1871009	72.3811	529321	20.4771	58927	2.27962	849	0.0328441	75962	69154	2.67526	0	0	6808	0.263371	1049105	40.5852	156845	6.06764	0	0	5123
54Dp5_E06	RS1SS-15103003	RM165048	54	DCX+		2.69464e+06	1918892	71.2116	600087	22.2697	108950	4.04322	1702	0.0631625	77844	64167	2.38129	0	0	13677	0.507564	909273	33.7438	221036	8.20282	0	0	4707
54Dp5_E07	RS1SS-15103003	RM165048	54	DCX+		3.67949e+06	2566401	69.7488	764343	20.7731	145874	3.96452	3261	0.0886264	150672	139303	3.78593	0	0	11369	0.308983	1182659	32.1419	319592	8.68577	0	0	5079
54Dp5_E08	RS1SS-15103003	RM165048	54	DCX+		2.29141e+06	1659082	72.4043	481120	20.9966	52230	2.27938	1224	0.0534168	66098	57431	2.50636	0	0	8667	0.378238	893494	38.9931	164916	7.19713	0	0	4957
54Dp5_E09	RS1SS-15103003	RM165048	54	DCX+		3.70406e+06	2692831	72.6995	892957	24.1075	109158	2.94699	3139	0.0847449	110355	102820	2.77588	0	0	7535	0.203426	1445878	39.035	131344	3.54595	0	0	6675
54Dp5_E10	RS1SS-15103003	RM165048	54	DCX+		1.20478e+06	826455	68.598	257991	21.414	23372	1.93994	649	0.0538688	46721	42344	3.51467	0	0	4377	0.363303	429013	35.6093	68709	5.70303	0	0	5035
54Dp5_E11	RS1SS-15103003	RM165048	54	DCX+		877965	558721	63.6382	185015	21.0732	31564	3.59513	1773	0.201944	30295	24111	2.74624	0	0	6184	0.704356	269354	30.6794	40720	4.638	0	0	5116
54Dp5_F01	RS1SS-15103003	RM165048	54	DCX+		1.15849e+06	748492	64.6093	365233	31.5266	71810	6.19859	1916	0.165388	41993	26890	2.32112	0	0	15103	1.30368	217623	18.7851	49917	4.3088	0	0	5491
54Dp5_F02	RS1SS-15103003	RM165048	54	DCX+		1.48299e+06	1038549	70.0308	359416	24.2359	74015	4.99093	2173	0.146528	43660	39398	2.65666	0	0	4262	0.287392	467026	31.4922	92259	6.22115	0	0	4616
54Dp5_F03	RS1SS-15103003	RM165048	54	DCX+		1.5801e+06	1090757	69.031	401959	25.4389	57134	3.61585	1011	0.0639834	25588	20509	1.29796	0	0	5079	0.321436	310511	19.6514	294554	18.6415	0	0	2282
54Dp5_F04	RS1SS-15103003	RM165048	54	DCX+		2.9291e+06	1976230	67.4687	1104786	37.7175	126394	4.31511	1013	0.034584	70385	57171	1.95183	0	0	13214	0.451128	423199	14.4481	250453	8.5505	0	0	3694
54Dp5_F05	RS1SS-15103003	RM165048	54	DCX+		2.62408e+06	1874480	71.4339	611456	23.3018	41925	1.59771	188	0.00716443	91283	82952	3.16119	0	0	8331	0.317483	931707	35.5061	197921	7.5425	0	0	3819
54Dp5_F06	RS1SS-15103003	RM165048	54	DCX+		1.37632e+06	973442	70.728	314798	22.8725	38538	2.80008	1016	0.0738202	40043	36934	2.68354	0	0	3109	0.225893	377720	27.4442	201327	14.6279	0	0	2582
54Dp5_F07	RS1SS-15103003	RM165048	54	DCX+		3.9019e+06	2814324	72.127	729242	18.6894	88415	2.26595	1844	0.047259	108037	94120	2.41216	0	0	13917	0.356672	1752645	44.9177	134141	3.43784	0	0	6400
54Dp5_F08	RS1SS-15103003	RM165048	54	DCX+		2.02961e+06	1479857	72.9133	655983	32.3206	144438	7.11653	1662	0.0818876	55675	47676	2.34902	0	0	7999	0.394115	490206	24.1527	131893	6.49843	0	0	4732
54Dp5_F09	RS1SS-15103003	RM165048	54	DCX+		3.41561e+06	2518012	73.7207	593477	17.3754	22278	0.65224	604	0.0176835	129961	124928	3.65756	0	0	5033	0.147353	1672108	48.9549	99584	2.91555	0	0	6320
54Dp5_F10	RS1SS-15103003	RM165048	54	DCX+		1.5685e+06	1092156	69.6305	299989	19.1258	42228	2.69225	1014	0.0646476	46429	43180	2.75294	0	0	3249	0.20714	654334	41.7171	48162	3.07057	0	0	5892
54Dp5_F11	RS1SS-15103003	RM165048	54	DCX+		1.56953e+06	1013613	64.5806	347267	22.1255	50343	3.20752	1903	0.121246	42648	37090	2.36313	0	0	5558	0.354119	543412	34.6226	28040	1.78652	0	0	6704
54Dp5_G01	RS1SS-15103003	RM165048	54	DCX+		179506	80375	44.7758	12163	6.77584	2607	1.45232	5	0.00278543	2438	1179	0.656804	0	0	1259	0.701371	11943	6.65328	51219	28.5334	0	0	1134
54Dp5_G02	RS1SS-15103003	RM165048	54	DCX+		161552	84729	52.4469	36161	22.3835	3459	2.14111	171	0.105848	3188	2314	1.43236	0	0	874	0.541002	13773	8.52543	27977	17.3176	0	0	1418
54Dp5_G03	RS1SS-15103003	RM165048	54	DCX+		525191	344161	65.5306	157806	30.0474	34677	6.60274	1035	0.197071	21248	8169	1.55543	0	0	13079	2.49033	64410	12.2641	64985	12.3736	0	0	2598
54Dp5_G04	RS1SS-15103003	RM165048	54	DCX+		2.22706e+06	1592456	71.5049	597329	26.8214	99415	4.46396	1213	0.0544665	61756	54348	2.44035	0	0	7408	0.332636	633615	28.4508	199128	8.9413	0	0	4460
54Dp5_G05	RS1SS-15103003	RM165048	54	DCX+		1.03648e+06	713792	68.8672	217870	21.0203	11389	1.09882	278	0.0268217	29945	26875	2.59292	0	0	3070	0.296196	294454	28.4092	159856	15.423	0	0	3131
54Dp5_G06	RS1SS-15103003	RM165048	54	DCX+		1.75461e+06	1232042	70.2174	315772	17.9967	45584	2.59796	697	0.0397239	48748	39983	2.27874	0	0	8765	0.499541	507536	28.9259	313705	17.8789	0	0	2815
54Dp5_G07	RS1SS-15103003	RM165048	54	DCX+		3.42566e+06	2476212	72.2841	1026205	29.9564	132302	3.86208	2874	0.0838961	105343	90731	2.64857	0	0	14612	0.426545	1095977	31.9931	113511	3.31355	0	0	6554
54Dp5_G08	RS1SS-15103003	RM165048	54	DCX+		911449	637068	69.8962	257889	28.2944	53751	5.89731	1828	0.20056	23366	20400	2.23819	0	0	2966	0.325416	170353	18.6903	129881	14.2499	0	0	2843
54Dp5_G09	RS1SS-15103003	RM165048	54	DCX+		1.12692e+06	803289	71.2816	293165	26.0146	17270	1.53249	2	0.000177474	24486	23054	2.04575	0	0	1432	0.127072	245253	21.7631	223113	19.7984	0	0	2676
54Dp5_G10	RS1SS-15103003	RM165048	54	DCX+		897410	557669	62.1421	219966	24.5112	25655	2.85878	1112	0.123912	34949	24185	2.69498	0	0	10764	1.19945	243460	27.1292	32527	3.62454	0	0	5303
54Dp5_G11	RS1SS-15103003	RM165048	54	DCX+		1.13783e+06	684905	60.1938	273091	24.001	37843	3.32588	1337	0.117504	37291	29787	2.61787	0	0	7504	0.659499	311565	27.3823	23778	2.08976	0	0	6408
54Dp5_H01	RS1SS-15103003	RM165048	54	DCX+		407011	233827	57.4498	108070	26.5521	20071	4.93132	707	0.173705	9886	5729	1.40758	0	0	4157	1.02135	52331	12.8574	42762	10.5064	0	0	2524
54Dp5_H02	RS1SS-15103003	RM165048	54	DCX+		558319	334576	59.9256	139462	24.9789	23554	4.21873	632	0.113197	24471	15403	2.75882	0	0	9068	1.62416	114729	20.549	31728	5.68277	0	0	4337
54Dp5_H03	RS1SS-15103003	RM165048	54	DCX+		564851	343261	60.7702	177852	31.4865	21489	3.80437	847	0.149951	16838	9852	1.74418	0	0	6986	1.23679	76728	13.5838	49507	8.76461	0	0	3461
54Dp5_H04	RS1SS-15103003	RM165048	54	DCX+		626471	372644	59.4831	161067	25.7102	15199	2.42613	595	0.0949765	26864	14549	2.32238	0	0	12315	1.96577	75819	12.1026	93100	14.861	0	0	2646
54Dp5_H05	RS1SS-15103003	RM165048	54	DCX+		826226	505985	61.2405	147294	17.8273	21609	2.61539	775	0.0938	24608	18962	2.29501	0	0	5646	0.683348	262555	31.7776	49144	5.94801	0	0	4099
54Dp5_H06	RS1SS-15103003	RM165048	54	DCX+		1.89778e+06	1326674	69.9066	496675	26.1714	67218	3.54193	2500	0.131733	77651	63545	3.34839	0	0	14106	0.74329	527978	27.8208	154652	8.1491	0	0	4709
54Dp5_H07	RS1SS-15103003	RM165048	54	DCX+		1.4691e+06	980051	66.7109	366106	24.9204	85867	5.84486	1601	0.108978	42687	24602	1.67463	0	0	18085	1.23102	294871	20.0715	188919	12.8595	0	0	3542
54Dp5_H08	RS1SS-15103003	RM165048	54	DCX+		1.11134e+06	729571	65.6481	301662	27.1441	67372	6.06225	1933	0.173935	46968	19660	1.76904	0	0	27308	2.45722	234240	21.0773	77396	6.96423	0	0	4844
54Dp5_H09	RS1SS-15103003	RM165048	54	DCX+		907852	583404	64.262	247899	27.3061	52042	5.73243	1852	0.203998	30575	21196	2.33474	0	0	9379	1.0331	157256	17.3218	93780	10.3299	0	0	3234
54Dp5_H10	RS1SS-15103003	RM165048	54	DCX+		506983	297980	58.7751	118892	23.4509	33147	6.53808	1871	0.369046	21050	13938	2.7492	0	0	7112	1.40281	89288	17.6116	33732	6.65347	0	0	3600
54Dp5_H11	RS1SS-15103003	RM165048	54	DCX+		950485	597327	62.8444	256374	26.973	68282	7.18391	3530	0.371389	31301	13274	1.39655	0	0	18027	1.89661	130514	13.7313	107326	11.2917	0	0	3324
54Dn5_A01	RS1SS-15103004	RM165048	54	DCX-		623668	395342	63.3899	214804	34.4421	40124	6.43356	945	0.151523	18663	9893	1.58626	0	0	8770	1.4062	109925	17.6256	10881	1.74468	0	0	5990
54Dn5_A02	RS1SS-15103004	RM165048	54	DCX-		843863	537874	63.7395	286699	33.9746	4413	0.522952	253	0.0299812	33929	25435	3.01411	0	0	8494	1.00656	192321	22.7905	20259	2.40074	0	0	6279
54Dn5_A05	RS1SS-15103004	RM165048	54	DCX-		1.02789e+06	665513	64.7455	295755	28.773	30908	3.00693	695	0.0676142	36404	25287	2.46009	0	0	11117	1.08153	286705	27.8925	15046	1.46377	0	0	7482
54Dn5_A06	RS1SS-15103004	RM165048	54	DCX-		968384	628803	64.9332	277172	28.6221	42036	4.34084	1384	0.142918	28171	18867	1.9483	0	0	9304	0.960776	262325	27.0889	17715	1.82934	0	0	6938
54Dn5_A07	RS1SS-15103004	RM165048	54	DCX-		1.52429e+06	1020174	66.9277	483296	31.7062	106602	6.99354	3378	0.221611	47627	27914	1.83127	0	0	19713	1.29326	359285	23.5706	19986	1.31116	0	0	8683
54Dn5_A08	RS1SS-15103004	RM165048	54	DCX-		1.14781e+06	748250	65.1892	404904	35.2761	34375	2.99482	898	0.0782357	40684	27819	2.42365	0	0	12865	1.12083	253689	22.1019	13700	1.19357	0	0	8251
54Dn5_A09	RS1SS-15103004	RM165048	54	DCX-		1.13188e+06	758598	67.0209	394364	34.8414	95393	8.42782	2977	0.263013	34335	18032	1.5931	0	0	16303	1.44034	207102	18.2971	24427	2.15809	0	0	6994
54Dn5_A10	RS1SS-15103004	RM165048	54	DCX-		873949	584910	66.9273	417556	47.7781	31114	3.56016	2072	0.237085	34052	16100	1.84221	0	0	17952	2.05413	73958	8.46251	26158	2.99308	0	0	6098
54Dn5_A11	RS1SS-15103004	RM165048	54	DCX-		1.30688e+06	849715	65.0185	418199	31.9998	51857	3.968	1515	0.115925	38396	23317	1.78417	0	0	15079	1.15382	314426	24.0593	25322	1.93759	0	0	7855
54Dn5_B01	RS1SS-15103004	RM165048	54	DCX-		735072	443996	60.4017	210216	28.598	13927	1.89465	265	0.0360509	22888	15988	2.17503	0	0	6900	0.938684	183858	25.0123	12842	1.74704	0	0	6248
54Dn5_B02	RS1SS-15103004	RM165048	54	DCX-		805056	525408	65.2635	318573	39.5715	13742	1.70696	799	0.0992478	31013	23203	2.88216	0	0	7810	0.970119	152007	18.8815	9274	1.15197	0	0	7846
54Dn5_B03	RS1SS-15103004	RM165048	54	DCX-		638543	405710	63.5369	281632	44.1054	17641	2.7627	1292	0.202336	25261	6687	1.04723	0	0	18574	2.90881	14881	2.33046	65003	10.1799	0	0	2688
54Dn5_B04	RS1SS-15103004	RM165048	54	DCX-		1.01586e+06	693302	68.2476	410540	40.413	58769	5.78513	2029	0.199732	34998	21760	2.14202	0	0	13238	1.30313	169319	16.6675	17647	1.73714	0	0	7382
54Dn5_B05	RS1SS-15103004	RM165048	54	DCX-		613972	392934	63.9987	247220	40.2657	10	0.00162874	0	0	20915	15085	2.45695	0	0	5830	0.949555	57876	9.42649	66913	10.8984	0	0	3239
54Dn5_B06	RS1SS-15103004	RM165048	54	DCX-		1.47365e+06	989228	67.1276	372903	25.3047	46655	3.16594	2005	0.136056	41813	31552	2.14107	0	0	10261	0.696297	499505	33.8957	26347	1.78787	0	0	8081
54Dn5_B07	RS1SS-15103004	RM165048	54	DCX-		2.78658e+06	2023623	72.6204	472315	16.9496	43398	1.55739	791	0.0283861	100767	92833	3.33144	0	0	7934	0.284722	1299408	46.631	106944	3.83783	0	0	6597
54Dn5_B08	RS1SS-15103004	RM165048	54	DCX-		1.25692e+06	864070	68.7451	373927	29.7495	20357	1.6196	387	0.0307896	36228	28347	2.25528	0	0	7881	0.62701	421127	33.5047	12044	0.958217	0	0	8146
54Dn5_B09	RS1SS-15103004	RM165048	54	DCX-		2.48049e+06	1774923	71.5554	642655	25.9084	33798	1.36256	1261	0.0508368	109460	94879	3.82502	0	0	14581	0.587828	932187	37.5808	55562	2.23996	0	0	8579
54Dn5_B10	RS1SS-15103004	RM165048	54	DCX-		1.30673e+06	860686	65.8654	338749	25.9233	30346	2.32228	1310	0.10025	43466	33125	2.53495	0	0	10341	0.791362	411654	31.5025	35161	2.69075	0	0	6868
54Dn5_B11	RS1SS-15103004	RM165048	54	DCX-		1.32836e+06	866774	65.2512	410062	30.8697	9154	0.689118	779	0.0586435	47761	35359	2.66184	0	0	12402	0.933629	375668	28.2805	23350	1.7578	0	0	8453
54Dn5_C01	RS1SS-15103004	RM165048	54	DCX-		216579	100940	46.6065	42697	19.7143	900	0.415552	155	0.0715673	3121	2397	1.10675	0	0	724	0.334289	10311	4.76084	43756	20.2032	0	0	1109
54Dn5_C02	RS1SS-15103004	RM165048	54	DCX-		1.06128e+06	692249	65.2276	335296	31.5935	31486	2.96679	1290	0.121551	32144	22445	2.11489	0	0	9699	0.913894	268614	25.3103	23419	2.20667	0	0	6983
54Dn5_C03	RS1SS-15103004	RM165048	54	DCX-		1.96348e+06	1358792	69.2033	367358	18.7095	98506	5.01691	1818	0.0925907	57386	47079	2.39773	0	0	10307	0.524935	796590	40.5703	37134	1.89123	0	0	6908
54Dn5_C04	RS1SS-15103004	RM165048	54	DCX-		1.68567e+06	1186202	70.3698	520450	30.875	76994	4.56756	1195	0.0708918	50086	34685	2.05764	0	0	15401	0.913643	468637	27.8013	68840	4.08384	0	0	6266
54Dn5_C05	RS1SS-15103004	RM165048	54	DCX-		1.87575e+06	1332806	71.0545	870864	46.4275	63546	3.38776	1378	0.0734639	76977	55004	2.93237	0	0	21973	1.17142	275745	14.7005	44296	2.36151	0	0	7405
54Dn5_C06	RS1SS-15103004	RM165048	54	DCX-		1.21956e+06	786573	64.4966	170127	13.9499	196980	16.1518	2100	0.172194	16608	3731	0.305931	0	0	12877	1.05587	37146	3.04586	363612	29.8151	0	0	813
54Dn5_C07	RS1SS-15103004	RM165048	54	DCX-		4.3496e+06	3005602	69.1007	410040	9.42708	375518	8.6334	391	0.00898934	328894	62300	1.43232	0	0	266594	6.12917	1877410	43.1629	13349	0.306902	0	0	2573
54Dn5_C08	RS1SS-15103004	RM165048	54	DCX-		2.11658e+06	1522360	71.9255	775698	36.6487	65695	3.10383	2844	0.134368	86786	71321	3.36964	0	0	15465	0.73066	544248	25.7136	47089	2.22477	0	0	7958
54Dn5_C09	RS1SS-15103004	RM165048	54	DCX-		2.95209e+06	2160309	73.1791	677562	22.952	75890	2.57072	1460	0.0494565	80111	69607	2.35789	0	0	10504	0.355816	1229964	41.6642	95322	3.22897	0	0	6899
54Dn5_C10	RS1SS-15103004	RM165048	54	DCX-		2.04378e+06	1418633	69.4123	475221	23.2521	23691	1.15918	616	0.0301403	62165	57855	2.83079	0	0	4310	0.210884	813234	39.7907	43706	2.13849	0	0	7456
54Dn5_C11	RS1SS-15103004	RM165048	54	DCX-		2.07833e+06	1478158	71.1222	1134250	54.575	91809	4.41743	3727	0.179326	91665	47930	2.30617	0	0	43735	2.10433	136828	6.58354	19879	0.956487	0	0	8538
54Dn5_D01	RS1SS-15103004	RM165048	54	DCX-		1.05091e+06	647353	61.5992	212802	20.2493	28771	2.73772	348	0.0331141	52780	20477	1.9485	0	0	32303	3.07381	292650	27.8473	60002	5.70952	0	0	5613
54Dn5_D02	RS1SS-15103004	RM165048	54	DCX-		1.49385e+06	1050476	70.3203	585782	39.213	79587	5.32766	2721	0.182147	65962	54659	3.65895	0	0	11303	0.756638	278942	18.6728	37482	2.5091	0	0	7513
54Dn5_D03	RS1SS-15103004	RM165048	54	DCX-		2.20289e+06	1591920	72.265	690256	31.3341	45053	2.04518	472	0.0214264	71207	54597	2.47842	0	0	16610	0.754009	712126	32.3269	72806	3.30502	0	0	7665
54Dn5_D04	RS1SS-15103004	RM165048	54	DCX-		2.22951e+06	1622131	72.7572	555974	24.937	56046	2.51382	957	0.0429242	79506	68853	3.08825	0	0	10653	0.477817	861258	38.6299	68390	3.06749	0	0	7330
54Dn5_D05	RS1SS-15103004	RM165048	54	DCX-		1.49949e+06	1072997	71.5573	352146	23.4843	38329	2.55613	928	0.0618876	40891	35246	2.35053	0	0	5645	0.37646	593906	39.6071	46797	3.12085	0	0	6966
54Dn5_D06	RS1SS-15103004	RM165048	54	DCX-		2.49842e+06	1792408	71.7415	941894	37.6995	98837	3.95597	2060	0.082452	76331	48623	1.94615	0	0	27708	1.10902	596457	23.8733	76829	3.0751	0	0	6425
54Dn5_D07	RS1SS-15103004	RM165048	54	DCX-		3.61182e+06	2633947	72.9257	864204	23.9271	78214	2.1655	1267	0.0350792	110140	97786	2.70738	0	0	12354	0.342043	1474506	40.8244	105616	2.92417	0	0	8009
54Dn5_D08	RS1SS-15103004	RM165048	54	DCX-		2.98815e+06	2205196	73.798	644434	21.5663	38362	1.2838	417	0.0139551	88838	80934	2.7085	0	0	7904	0.264511	1334039	44.6443	99106	3.31663	0	0	6867
54Dn5_D09	RS1SS-15103004	RM165048	54	DCX-		2.13062e+06	1565423	73.4727	551396	25.8796	22987	1.07889	456	0.0214022	60306	53988	2.53391	0	0	6318	0.296534	847684	39.7858	82594	3.87653	0	0	6564
54Dn5_D10	RS1SS-15103004	RM165048	54	DCX-		2.65909e+06	1946373	73.1969	680468	25.5902	24102	0.9064	536	0.0201573	96680	90768	3.4135	0	0	5912	0.222332	1080140	40.6206	64447	2.42365	0	0	8033
54Dn5_D11	RS1SS-15103004	RM165048	54	DCX-		1.26848e+06	904440	71.3012	170121	13.4114	43136	3.40061	557	0.0439109	93016	23525	1.85458	0	0	69491	5.4783	592487	46.7085	5123	0.40387	0	0	3631
54Dn5_E01	RS1SS-15103004	RM165048	54	DCX-		1.13357e+06	690581	60.921	220809	19.4791	15575	1.37398	605	0.0533713	45355	27366	2.41415	0	0	17989	1.58694	371783	32.7976	36454	3.21586	0	0	5443
54Dn5_E02	RS1SS-15103004	RM165048	54	DCX-		1.00838e+06	669621	66.4053	330336	32.7589	36166	3.58653	1137	0.112755	31924	21321	2.11437	0	0	10603	1.05148	252262	25.0164	17796	1.7648	0	0	7174
54Dn5_E03	RS1SS-15103004	RM165048	54	DCX-		2.55647e+06	1809953	70.7988	707038	27.6568	164066	6.41767	5479	0.214319	55729	39919	1.56149	0	0	15810	0.61843	793171	31.026	84470	3.30416	0	0	6481
54Dn5_E04	RS1SS-15103004	RM165048	54	DCX-		2.76606e+06	2014638	72.8343	697603	25.2201	87058	3.14737	2335	0.0844162	133099	115220	4.16549	0	0	17879	0.646371	1009787	36.5064	84756	3.06414	0	0	7533
54Dn5_E05	RS1SS-15103004	RM165048	54	DCX-		2.13812e+06	1512252	70.7283	1030481	48.1958	34377	1.60782	883	0.0412981	60106	43913	2.05382	0	0	16193	0.757349	229541	10.7357	156864	7.33656	0	0	5210
54Dn5_E06	RS1SS-15103004	RM165048	54	DCX-		3.22403e+06	2331540	72.3175	679625	21.08	9144	0.28362	163	0.00505578	111336	102900	3.19165	0	0	8436	0.26166	1424292	44.1773	106980	3.3182	0	0	7210
54Dn5_E07	RS1SS-15103004	RM165048	54	DCX-		3.61278e+06	2637658	73.0092	1289814	35.7015	82258	2.27686	2897	0.0801876	130362	111670	3.09097	0	0	18692	0.517386	1066766	29.5276	65561	1.8147	0	0	9572
54Dn5_E08	RS1SS-15103004	RM165048	54	DCX-		3.65853e+06	2718603	74.3087	835477	22.8364	31771	0.86841	602	0.0164547	82599	72179	1.9729	0	0	10420	0.284814	1616064	44.1725	152090	4.15714	0	0	6723
54Dn5_E09	RS1SS-15103004	RM165048	54	DCX-		3.68004e+06	2715365	73.7863	1220881	33.1758	56954	1.54765	2168	0.0589124	122536	97323	2.64462	0	0	25213	0.685129	1187312	32.2636	125514	3.41067	0	0	7646
54Dn5_E10	RS1SS-15103004	RM165048	54	DCX-		3.57048e+06	2620186	73.3846	1171575	32.8128	252227	7.06423	5713	0.160006	101724	80875	2.2651	0	0	20849	0.583927	948614	26.5682	140333	3.93036	0	0	6940
54Dn5_E11	RS1SS-15103004	RM165048	54	DCX-		2.35799e+06	1581478	67.069	857903	36.3828	14900	0.631895	856	0.0363021	78737	61624	2.61341	0	0	17113	0.725746	585822	24.8442	43260	1.83462	0	0	8622
54Dn5_F01	RS1SS-15103004	RM165048	54	DCX-		414086	238292	57.5465	85282	20.5952	37254	8.99668	1237	0.29873	13478	6030	1.45622	0	0	7448	1.79866	69598	16.8076	31443	7.59335	0	0	2879
54Dn5_F02	RS1SS-15103004	RM165048	54	DCX-		342935	194422	56.6936	93387	27.2317	8435	2.45965	0	0	7027	4975	1.45071	0	0	2052	0.598365	34927	10.1847	50646	14.7684	0	0	2259
54Dn5_F03	RS1SS-15103004	RM165048	54	DCX-		1.97508e+06	1376308	69.6837	573823	29.0532	18992	0.961581	853	0.0431881	80465	65356	3.30903	0	0	15109	0.764982	649724	32.8961	52451	2.65564	0	0	7643
54Dn5_F04	RS1SS-15103004	RM165048	54	DCX-		2.51609e+06	1796918	71.4172	516691	20.5355	132517	5.26679	1214	0.0482496	91488	70246	2.79188	0	0	21242	0.844248	975767	38.7812	79241	3.14938	0	0	6401
54Dn5_F05	RS1SS-15103004	RM165048	54	DCX-		2.64988e+06	1895516	71.5322	1019668	38.4798	132061	4.98367	3989	0.150535	78308	64463	2.43268	0	0	13845	0.522477	580016	21.8884	81474	3.07463	0	0	7021
54Dn5_F06	RS1SS-15103004	RM165048	54	DCX-		409951	239162	58.3392	7986	1.94804	55614	13.566	820	0.200024	2822	471	0.114892	0	0	2351	0.573483	8035	1.95999	163885	39.9767	0	0	258
54Dn5_F07	RS1SS-15103004	RM165048	54	DCX-		2.96954e+06	2173608	73.1969	795866	26.801	57433	1.93407	741	0.0249534	88120	77777	2.61916	0	0	10343	0.348304	1166135	39.2699	65313	2.19943	0	0	7857
54Dn5_F08	RS1SS-15103004	RM165048	54	DCX-		3.22536e+06	2399610	74.3983	683562	21.1934	10058	0.311841	412	0.0127738	104956	100129	3.10443	0	0	4827	0.149658	1483077	45.9818	117545	3.6444	0	0	6703
54Dn5_F09	RS1SS-15103004	RM165048	54	DCX-		2.79816e+06	2073474	74.1013	657297	23.4903	16422	0.586885	120	0.00428853	87851	76142	2.72114	0	0	11709	0.418453	1244174	44.464	67610	2.41623	0	0	7188
54Dn5_F10	RS1SS-15103004	RM165048	54	DCX-		2.28317e+06	1659986	72.7055	768412	33.6556	73582	3.22281	2075	0.0908826	73330	64060	2.80575	0	0	9270	0.406015	687172	30.0973	55415	2.42711	0	0	7552
54Dn5_F11	RS1SS-15103004	RM165048	54	DCX-		2.01589e+06	1371876	68.0532	583880	28.9639	14244	0.706587	610	0.0302596	66642	52741	2.61627	0	0	13901	0.689573	675626	33.5151	30874	1.53153	0	0	7765
54Dn5_G01	RS1SS-15103004	RM165048	54	DCX-		1.40596e+06	894438	63.6175	350675	24.942	60245	4.28496	1241	0.0882669	39021	27306	1.94216	0	0	11715	0.833237	419716	29.8526	23540	1.6743	0	0	6925
54Dn5_G02	RS1SS-15103004	RM165048	54	DCX-		532452	310890	58.3884	66039	12.4028	699	0.13128	112	0.0210348	21375	20161	3.78645	0	0	1214	0.228002	187654	35.2434	35011	6.57543	0	0	3554
54Dn5_G03	RS1SS-15103004	RM165048	54	DCX-		139338	47591	34.1551	160	0.114829	23	0.0165067	0	0	49	14	0.0100475	0	0	35	0.0251188	665	0.477258	46694	33.5114	0	0	135
54Dn5_G04	RS1SS-15103004	RM165048	54	DCX-		1.36456e+06	914149	66.9922	328840	24.0986	19187	1.40609	698	0.051152	50803	34905	2.55797	0	0	15898	1.16506	463437	33.9624	51184	3.75095	0	0	6044
54Dn5_G05	RS1SS-15103004	RM165048	54	DCX-		416270	252911	60.7564	113918	27.3663	28532	6.8542	1654	0.397338	10912	3356	0.806207	0	0	7556	1.81517	8493	2.04026	89402	21.4769	0	0	946
54Dn5_G06	RS1SS-15103004	RM165048	54	DCX-		797462	481987	60.4401	105380	13.2144	1005	0.126025	0	0	5827	5168	0.648056	0	0	659	0.0826371	42923	5.38245	326852	40.9865	0	0	917
54Dn5_G07	RS1SS-15103004	RM165048	54	DCX-		4.5467e+06	3304343	72.6757	1188660	26.1434	54980	1.20923	627	0.0137902	124645	106096	2.33347	0	0	18549	0.407967	1784888	39.2568	150543	3.31104	0	0	7816
54Dn5_G08	RS1SS-15103004	RM165048	54	DCX-		2.53089e+06	1843770	72.8506	715088	28.2544	131718	5.20441	3567	0.140938	73085	58033	2.29299	0	0	15052	0.594731	854358	33.7572	65954	2.60596	0	0	7656
54Dn5_G09	RS1SS-15103004	RM165048	54	DCX-		1.75306e+06	1269279	72.4036	445547	25.4154	42640	2.43232	1083	0.0617777	48130	36953	2.10791	0	0	11177	0.637571	668367	38.1257	63512	3.62292	0	0	6516
54Dn5_G10	RS1SS-15103004	RM165048	54	DCX-		1.63683e+06	1096181	66.9696	428469	26.1767	46505	2.84116	1351	0.0825374	47175	41858	2.55726	0	0	5317	0.324835	535627	32.7234	37054	2.26376	0	0	7584
54Dn5_G11	RS1SS-15103004	RM165048	54	DCX-		1.04308e+06	673508	64.569	329136	31.5541	10496	1.00625	166	0.0159144	33877	21197	2.03215	0	0	12680	1.21563	274462	26.3126	25371	2.43231	0	0	6476
54Dn5_H01	RS1SS-15103004	RM165048	54	DCX-		490398	164802	33.6058	20792	4.23982	1182	0.241029	110	0.0224308	7610	3529	0.719619	0	0	4081	0.832181	45624	9.30346	89461	18.2425	23	46.9007	2393
54Dn5_H02	RS1SS-15103004	RM165048	54	DCX-		290881	136365	46.88	11889	4.08724	1640	0.563804	0	0	2433	1844	0.633936	0	0	589	0.202488	26918	9.25395	93485	32.1386	0	0	1091
54Dn5_H03	RS1SS-15103004	RM165048	54	DCX-		1.88683e+06	1281826	67.9356	733896	38.8958	78326	4.15121	2170	0.115008	67319	46095	2.44299	0	0	21224	1.12485	368255	19.5172	31860	1.68855	0	0	8840
54Dn5_H04	RS1SS-15103004	RM165048	54	DCX-		1.60314e+06	1040268	64.8895	386086	24.0831	35529	2.21622	489	0.0305027	64053	48499	3.02525	0	0	15554	0.970222	508454	31.7162	45657	2.84798	0	0	7885
54Dn5_H05	RS1SS-15103004	RM165048	54	DCX-		547520	247397	45.185	28066	5.12602	4146	0.757232	259	0.0473042	5605	4366	0.797413	0	0	1239	0.226293	19950	3.6437	189371	34.587	0	0	1112
54Dn5_H06	RS1SS-15103004	RM165048	54	DCX-		1.83169e+06	1228019	67.0429	575145	31.3997	39142	2.13693	2040	0.111372	71451	56872	3.10489	0	0	14579	0.795931	464571	25.3629	75670	4.13115	0	0	6411
54Dn5_H07	RS1SS-15103004	RM165048	54	DCX-		3.33196e+06	2386813	71.6338	1150431	34.5271	34044	1.02174	1319	0.0395863	86247	65845	1.97616	0	0	20402	0.612312	973145	29.2064	141627	4.25056	0	0	7125
54Dn5_H08	RS1SS-15103004	RM165048	54	DCX-		1.89815e+06	1307766	68.8968	632424	33.3179	18022	0.94945	331	0.017438	78335	60840	3.20522	0	0	17495	0.921686	519932	27.3915	58722	3.09364	0	0	7259
54Dn5_H09	RS1SS-15103004	RM165048	54	DCX-		1.19622e+06	771186	64.4686	282086	23.5814	82115	6.86454	1466	0.122553	49381	28714	2.40039	0	0	20667	1.72769	217904	18.216	138234	11.5559	0	0	4021
54Dn5_H10	RS1SS-15103004	RM165048	54	DCX-		1.75331e+06	1166613	66.5376	617861	35.2396	86479	4.93231	3034	0.173044	66819	43590	2.48615	0	0	23229	1.32486	343702	19.603	48718	2.77862	0	0	7033
54Dn5_H11	RS1SS-15103004	RM165048	54	DCX-		1.67041e+06	1064070	63.7013	494149	29.5826	40859	2.44605	39	0.00233476	57509	44597	2.66983	0	0	12912	0.772986	447522	26.7912	23992	1.4363	0	0	7913
SK_1_A01	RS1SS-16030901	RM165095	54	tdTomato+	yes	1.45156e+06	960597	66.177	657935	45.3262	38090	2.62408	1125	0.077503	45946	36282	2.49952	0	0	9664	0.665768	170739	11.7625	46379	3.19512	383	263.855	7320
SK_1_A02	RS1SS-16030901	RM165095	54	tdTomato+	yes	802742	503225	62.6882	88885	11.0727	32865	4.09409	0	0	67005	39106	4.87155	0	0	27899	3.47546	113371	14.123	201027	25.0425	72	89.6925	2686
SK_1_A03	RS1SS-16030901	RM165095	54	tdTomato+	yes	879834	582509	66.2067	416692	47.3603	25351	2.88134	1074	0.122068	20549	16851	1.91525	0	0	3698	0.420307	90074	10.2376	27774	3.15673	995	1130.9	6854
SK_1_A04	RS1SS-16030901	RM165095	54	tdTomato+	yes	946894	630384	66.5738	411429	43.4504	41091	4.33955	822	0.0868101	26318	20819	2.19866	0	0	5499	0.580741	110865	11.7083	39849	4.20839	10	10.5608	7197
SK_1_A05	RS1SS-16030901	RM165095	54	tdTomato+	yes	1.13399e+06	769224	67.8334	563796	49.7179	42771	3.77173	2070	0.182541	29168	22575	1.99076	0	0	6593	0.581399	99970	8.81578	31439	2.77242	10	8.81842	7726
SK_1_A06	RS1SS-16030901	RM165095	54	tdTomato+	yes	1.62698e+06	1072465	65.9174	658775	40.4906	64062	3.93747	2040	0.125385	57228	43788	2.69136	0	0	13440	0.826069	223786	13.7547	61557	3.7835	5017	3083.62	7124
SK_1_A07	RS1SS-16030901	RM165095	54	tdTomato+	yes	2.73638e+06	1916906	70.0527	1328299	48.5423	70663	2.58236	1421	0.05193	97696	82808	3.02619	0	0	14888	0.544077	314301	11.486	104525	3.81983	1	0.365447	7751
SK_1_A08	RS1SS-16030901	RM165095	54	tdTomato+	yes	1.69591e+06	1160586	68.4346	825616	48.6829	78292	4.61653	1568	0.092458	39761	29579	1.74414	0	0	10182	0.600387	160015	9.43537	49503	2.91897	5831	3438.28	7377
SK_1_A09	RS1SS-16030901	RM165095	54	tdTomato+	yes	1.66106e+06	1136895	68.4438	778296	46.8553	75141	4.52367	3211	0.19331	44297	35501	2.13725	0	0	8796	0.52954	169393	10.1979	63725	3.8364	2832	1704.93	7397
SK_1_A10	RS1SS-16030901	RM165095	54	tdTomato+	yes	2.25006e+06	1562135	69.4263	1060143	47.1162	103631	4.6057	3167	0.140752	71629	60933	2.70806	0	0	10696	0.475365	235445	10.4639	83889	3.7283	4231	1880.39	7217
SK_1_A11	RS1SS-16030901	RM165095	54	tdTomato+	yes	1.60549e+06	976410	60.8168	198661	12.3738	76649	4.77417	422	0.0262848	92136	50529	3.14726	0	0	41607	2.59154	399593	24.8891	208743	13.0018	206	128.309	4327
SK_1_A12	RS1SS-16030901	RM165095	54	tdTomato+	yes	2.13879e+06	1409712	65.9117	850863	39.7825	8360	0.390876	174	0.00813545	82646	76231	3.56421	0	0	6415	0.299936	350966	16.4096	115742	5.41157	961	449.32	8196
SK_1_B01	RS1SS-16030901	RM165095	54	tdTomato+	yes	1.49932e+06	1004773	67.0154	694982	46.3533	68687	4.58122	1999	0.133328	38197	32196	2.14738	0	0	6001	0.400249	158463	10.569	41669	2.7792	776	517.569	7720
SK_1_B02	RS1SS-16030901	RM165095	54	tdTomato+	yes	1.96876e+06	1308437	66.4598	850892	43.2196	42882	2.17812	0	0	64108	45253	2.29855	0	0	18855	0.957707	198842	10.0998	150521	7.64546	1192	605.456	5266
SK_1_B03	RS1SS-16030901	RM165095	54	tdTomato+	yes	1.40244e+06	921696	65.7208	589612	42.0418	58762	4.18998	3176	0.226462	60829	38201	2.72389	0	0	22628	1.61347	148152	10.5639	59467	4.24025	1698	1210.74	8562
SK_1_B04	RS1SS-16030901	RM165095	54	tdTomato+	yes	2.01133e+06	1391283	69.1722	987305	49.0871	107932	5.36619	3223	0.160242	52541	39914	1.98445	0	0	12627	0.627792	188340	9.36394	50655	2.51848	1287	639.874	10337
SK_1_B05	RS1SS-16030901	RM165095	54	tdTomato+	yes	665939	398570	59.8508	834	0.125237	17	0.00255279	1	0.000150164	344	290	0.0435475	0	0	54	0.00810885	8069	1.21167	389305	58.4596	0	0	484
SK_1_B06	RS1SS-16030901	RM165095	54	tdTomato+	yes	2.01858e+06	1405198	69.6133	1057158	52.3714	60345	2.98948	1703	0.0843663	63892	54977	2.72355	0	0	8915	0.441648	184841	9.15699	37155	1.84065	104	51.5214	9323
SK_1_B07	RS1SS-16030901	RM165095	54	tdTomato+	yes	3.0495e+06	2108662	69.1478	1402320	45.9852	60474	1.98308	2052	0.0672897	132058	117975	3.86867	0	0	14083	0.461813	428297	14.0448	81948	2.68726	1513	496.147	8724
SK_1_B08	RS1SS-16030901	RM165095	54	tdTomato+	yes	643217	412406	64.1162	334	0.0519265	17	0.00264297	1	0.000155469	47	40	0.00621875	0	0	7	0.00108828	1227	0.19076	410779	63.8633	1	1.55469	302
SK_1_B09	RS1SS-16030901	RM165095	54	tdTomato+	yes	831926	527055	63.3536	81420	9.78693	5624	0.676022	0	0	9054	4413	0.530456	0	0	4641	0.557862	16862	2.02686	414095	49.7755	0	0	1361
SK_1_B10	RS1SS-16030901	RM165095	54	tdTomato+	yes	2.68253e+06	1875034	69.898	1210154	45.1124	135457	5.0496	5127	0.191126	106518	89840	3.34908	0	0	16678	0.621727	320922	11.9634	96856	3.61062	0	0	7965
SK_1_B11	RS1SS-16030901	RM165095	54	tdTomato+	yes	2.89584e+06	1998159	69.001	1293162	44.6559	91454	3.15812	3424	0.118239	81243	70408	2.43135	0	0	10835	0.374158	416567	14.385	110897	3.82953	1412	487.596	7852
SK_1_B12	RS1SS-16030901	RM165095	54	tdTomato+	yes	2.02336e+06	1383575	68.3801	922337	45.5844	138120	6.82627	4763	0.2354	62169	52404	2.58995	0	0	9765	0.482613	203023	10.034	52054	2.57265	1109	548.098	8525
SK_1_C01	RS1SS-16030901	RM165095	54	tdTomato+	yes	1.86135e+06	1288265	69.2112	1005981	54.0457	63796	3.4274	1406	0.0755364	55081	45351	2.43645	0	0	9730	0.522738	132259	7.10553	29742	1.59787	0	0	9312
SK_1_C02	RS1SS-16030901	RM165095	54	tdTomato+	yes	1.74552e+06	1207324	69.1671	910220	52.1461	72399	4.14771	1386	0.0794034	37464	29265	1.67658	0	0	8199	0.469717	147232	8.43486	34328	1.96664	4295	2460.59	9038
SK_1_C03	RS1SS-16030901	RM165095	54	tdTomato+	yes	2.90923e+06	2038348	70.0649	1386276	47.651	217298	7.46927	7145	0.245598	69583	55233	1.89854	0	0	14350	0.493258	245181	8.4277	110858	3.81056	2007	689.874	7075
SK_1_C04	RS1SS-16030901	RM165095	54	tdTomato+	yes	272964	70138	25.695	5200	1.90501	249	0.0912208	2	0.000732697	2788	2419	0.886197	0	0	369	0.135183	61741	22.6187	157	0.0575167	1	3.66349	2326
SK_1_C05	RS1SS-16030901	RM165095	54	tdTomato+	yes	2.33029e+06	1630226	69.9581	1159969	49.7779	159702	6.85331	5242	0.224951	59690	48662	2.08824	0	0	11028	0.473246	180395	7.74131	65227	2.79909	1	0.429131	7576
SK_1_C06	RS1SS-16030901	RM165095	54	tdTomato+	yes	2.72209e+06	1881632	69.1244	1215353	44.6477	112946	4.14923	5050	0.185519	101437	87481	3.21374	0	0	13956	0.512694	339428	12.4694	105534	3.87694	1884	692.114	7714
SK_1_C07	RS1SS-16030901	RM165095	54	tdTomato+	yes	3.3933e+06	2389205	70.4094	1676275	49.3995	69561	2.04995	3657	0.107771	105361	91092	2.68446	0	0	14269	0.420505	375983	11.0802	145515	4.2883	12853	3787.76	7939
SK_1_C08	RS1SS-16030901	RM165095	54	tdTomato+	yes	2.22904e+06	1567410	70.3178	1108379	49.7246	151149	6.78091	4267	0.191428	69688	54289	2.43554	0	0	15399	0.690836	179979	8.07429	46273	2.07592	7675	3443.19	8509
SK_1_C09	RS1SS-16030901	RM165095	54	tdTomato+	yes	2.74294e+06	1934187	70.5152	1265760	46.1462	48424	1.76541	2443	0.0890651	108977	96453	3.51641	0	0	12524	0.456591	361290	13.1717	144636	5.27304	2657	968.67	7084
SK_1_C10	RS1SS-16030901	RM165095	54	tdTomato+	yes	1.12105e+06	716419	63.9062	276289	24.6456	56294	5.02155	1430	0.127559	27368	25313	2.25798	0	0	2055	0.183311	74114	6.61113	278451	24.8384	2473	2205.97	3505
SK_1_C11	RS1SS-16030901	RM165095	54	tdTomato+	yes	3.24978e+06	2300478	70.7888	1746678	53.7476	77227	2.37638	4794	0.147518	86605	67785	2.08584	0	0	18820	0.579117	237567	7.31025	147606	4.54203	1	0.307713	7600
SK_1_C12	RS1SS-16030901	RM165095	54	tdTomato+	yes	2.97465e+06	2065205	69.4268	1372556	46.1418	50883	1.71055	2450	0.0823626	100208	78728	2.64663	0	0	21480	0.722102	385235	12.9506	152304	5.12006	1569	527.457	6845
SK_1_D01	RS1SS-16030901	RM165095	54	tdTomato+	yes	562106	369746	65.7787	214472	38.1551	70573	12.5551	2872	0.510936	14953	8566	1.52391	0	0	6387	1.13626	60470	10.7578	6206	1.10406	200	355.805	10657
SK_1_D02	RS1SS-16030901	RM165095	54	tdTomato+	yes	1.62479e+06	1132011	69.6712	850352	52.3361	93252	5.73932	4474	0.275358	28105	22333	1.37452	0	0	5772	0.355246	123002	7.57033	30291	1.8643	2535	1560.2	8142
SK_1_D03	RS1SS-16030901	RM165095	54	tdTomato+	yes	1.71557e+06	1176128	68.5561	790966	46.1051	39810	2.32051	1480	0.0862687	61223	53144	3.09775	0	0	8079	0.470922	207798	12.1125	72258	4.21189	2593	1511.45	7318
SK_1_D04	RS1SS-16030901	RM165095	54	tdTomato+	yes	1.69281e+06	1174084	69.3569	808596	47.7664	24032	1.41965	438	0.0258741	53431	44006	2.59958	0	0	9425	0.556765	197473	11.6654	88653	5.23702	1461	863.06	7164
SK_1_D05	RS1SS-16030901	RM165095	54	tdTomato+	yes	2.22207e+06	1531489	68.9218	1009051	45.4105	61451	2.76549	1002	0.0450931	96191	82642	3.71915	0	0	13549	0.609748	269463	12.1267	90780	4.08538	3551	1598.06	7586
SK_1_D06	RS1SS-16030901	RM165095	54	tdTomato+	yes	1.67029e+06	1162726	69.6122	865291	51.8048	49681	2.97439	2176	0.130277	39283	33415	2.00055	0	0	5868	0.351316	162731	9.74268	39576	2.36941	3988	2387.61	8608
SK_1_D07	RS1SS-16030901	RM165095	54	tdTomato+	yes	1.06566e+06	718679	67.4397	404841	37.9897	148060	13.8937	7207	0.676294	28740	15573	1.46135	0	0	13167	1.23557	120175	11.277	9656	0.906104	0	0	10837
SK_1_D08	RS1SS-16030901	RM165095	54	tdTomato+	yes	2.35766e+06	1628747	69.0832	1030314	43.7007	26475	1.12294	614	0.0260428	94050	80069	3.39612	0	0	13981	0.593003	350911	14.8839	125332	5.31595	1051	445.781	6890
SK_1_D09	RS1SS-16030901	RM165095	54	tdTomato+	yes	2.30225e+06	1612351	70.0338	965330	41.9299	49488	2.14955	2858	0.12414	91823	80583	3.50019	0	0	11240	0.488219	370272	16.0831	131390	5.70703	1190	516.886	6862
SK_1_D10	RS1SS-16030901	RM165095	54	tdTomato+	yes	426374	266358	62.4706	54991	12.8974	51783	12.145	433	0.101554	6726	1613	0.378307	0	0	5113	1.19918	10626	2.49218	141799	33.257	0	0	864
SK_1_D11	RS1SS-16030901	RM165095	54	tdTomato+	yes	2.31122e+06	1630031	70.5269	1073692	46.4557	96675	4.18286	3730	0.161387	76657	66061	2.85828	0	0	10596	0.458459	284034	12.2894	93869	4.06145	1374	594.492	7436
SK_1_D12	RS1SS-16030901	RM165095	54	tdTomato+	yes	460586	309777	67.2571	194765	42.2863	31478	6.83434	993	0.215595	12900	10508	2.28144	0	0	2392	0.519338	51946	11.2782	17622	3.82599	73	158.494	6606
SK_1_E01	RS1SS-16030901	RM165095	54	tdTomato+	yes	2.14625e+06	1427207	66.4978	872238	40.6402	47579	2.21685	2261	0.105347	82547	71285	3.32138	0	0	11262	0.52473	309759	14.4326	105018	4.8931	7805	3636.58	8086
SK_1_E02	RS1SS-16030901	RM165095	54	tdTomato+	yes	1.95632e+06	1339305	68.4603	1010954	51.6762	28445	1.454	1544	0.0789236	53539	45980	2.35033	0	0	7559	0.386388	191043	9.76541	50066	2.55919	3714	1898.46	8134
SK_1_E03	RS1SS-16030901	RM165095	54	tdTomato+	yes	3.58416e+06	2469701	68.906	1577263	44.0065	121710	3.39577	2152	0.0600419	119884	103988	2.90132	0	0	15896	0.443507	419443	11.7027	227597	6.35008	1652	460.917	6479
SK_1_E04	RS1SS-16030901	RM165095	54	tdTomato+	yes	2.52079e+06	1751508	69.4825	1154962	45.8175	61613	2.4442	2420	0.0960017	92665	83790	3.32396	0	0	8875	0.352072	311527	12.3583	126117	5.00308	2204	874.33	6937
SK_1_E05	RS1SS-16030901	RM165095	54	tdTomato+	yes	3.02752e+06	2130866	70.3832	1520937	50.237	155754	5.1446	3901	0.128851	114108	93524	3.08913	0	0	20584	0.679896	201153	6.64415	121136	4.00116	13877	4583.62	7435
SK_1_E06	RS1SS-16030901	RM165095	54	tdTomato+	yes	2.59375e+06	1801879	69.4701	1179689	45.482	66850	2.57735	3444	0.132781	80937	64615	2.49118	0	0	16322	0.629283	359021	13.8418	109608	4.22585	2330	898.314	7319
SK_1_E07	RS1SS-16030901	RM165095	54	tdTomato+	yes	6.17037e+06	4301395	69.7105	2726468	44.1865	234354	3.79806	12868	0.208545	230100	194615	3.15403	0	0	35485	0.575087	856757	13.885	232276	3.76438	8572	1389.22	8109
SK_1_E08	RS1SS-16030901	RM165095	54	tdTomato+	yes	3.26319e+06	2310862	70.816	1515083	46.4295	245318	7.51773	7987	0.24476	89162	79648	2.4408	0	0	9514	0.291555	326568	10.0076	123104	3.7725	3640	1115.47	7495
SK_1_E09	RS1SS-16030901	RM165095	54	tdTomato+	yes	3.22527e+06	2265653	70.247	1385721	42.9646	59770	1.85318	1236	0.0383224	121173	108032	3.34955	0	0	13141	0.407439	543432	16.8492	153640	4.76364	681	211.145	7632
SK_1_E10	RS1SS-16030901	RM165095	54	tdTomato+	yes	819735	490624	59.8516	143516	17.5076	48426	5.90752	639	0.077952	31284	5894	0.719013	0	0	25390	3.09734	19454	2.37321	247300	30.1683	5	6.09953	1470
SK_1_E11	RS1SS-16030901	RM165095	54	tdTomato+	yes	2.36537e+06	1618542	68.4265	1035560	43.78	71591	3.02663	2551	0.107848	72264	58290	2.46431	0	0	13974	0.590774	342782	14.4917	93035	3.93321	759	320.88	7584
SK_1_E12	RS1SS-16030901	RM165095	54	tdTomato+	yes	1.54528e+06	1006580	65.1389	638877	41.3437	27631	1.78809	738	0.0477583	54221	44197	2.86013	0	0	10024	0.648684	222788	14.4173	61357	3.9706	968	626.423	7196
SK_1_F01	RS1SS-16030901	RM165095	54	tdTomato+	yes	710727	476819	67.0889	375009	52.7641	12754	1.7945	316	0.0444615	20045	14248	2.00471	0	0	5797	0.815643	56923	8.00912	9927	1.39674	1845	2595.93	8646
SK_1_F02	RS1SS-16030901	RM165095	54	tdTomato+	yes	1.27895e+06	879431	68.762	684127	53.4913	43272	3.3834	798	0.062395	41091	32856	2.56898	0	0	8235	0.643888	80998	6.33317	29143	2.27867	2	1.56378	8135
SK_1_F03	RS1SS-16030901	RM165095	54	tdTomato+	yes	1.6299e+06	1084606	66.5445	759172	46.5779	50626	3.10609	1606	0.0985339	44722	37214	2.28321	0	0	7508	0.460643	202119	12.4007	25568	1.56869	793	486.534	9418
SK_1_F04	RS1SS-16030901	RM165095	54	tdTomato+	yes	1.9306e+06	1316385	68.1854	906491	46.9539	55729	2.88662	1002	0.051901	70841	55666	2.88336	0	0	15175	0.786026	202666	10.4976	78761	4.07962	895	463.587	7319
SK_1_F05	RS1SS-16030901	RM165095	54	tdTomato+	yes	2.43954e+06	1683924	69.0262	1154563	47.327	129287	5.29964	4746	0.194545	71771	50616	2.07481	0	0	21155	0.86717	252329	10.3433	64787	2.6557	6441	2640.25	8071
SK_1_F06	RS1SS-16030901	RM165095	54	tdTomato+	yes	1.59571e+06	1077380	67.5171	766067	48.0078	55259	3.46297	2386	0.149526	49736	38798	2.43139	0	0	10938	0.685462	191149	11.9789	12776	0.800645	7	4.38675	10671
SK_1_F07	RS1SS-16030901	RM165095	54	tdTomato+	yes	2.56361e+06	1780262	69.4435	1200520	46.8292	83216	3.24604	2357	0.0919405	89111	74392	2.90184	0	0	14719	0.57415	339628	13.248	65421	2.55191	9	3.51067	8850
SK_1_F08	RS1SS-16030901	RM165095	54	tdTomato+	yes	484574	308582	63.6811	621	0.128154	28	0.00577827	0	0	251	209	0.0431307	0	0	42	0.00866741	5481	1.1311	302201	62.3643	0	0	424
SK_1_F09	RS1SS-16030901	RM165095	54	tdTomato+	yes	2.38632e+06	1664340	69.745	1139068	47.7332	88640	3.7145	2066	0.0865767	63447	48371	2.02701	0	0	15076	0.631767	284408	11.9183	83133	3.48373	3578	1499.38	7764
SK_1_F10	RS1SS-16030901	RM165095	54	tdTomato+	yes	2.62903e+06	1855407	70.5739	1358891	51.688	89902	3.41959	3221	0.122517	67647	51344	1.95296	0	0	16303	0.620115	247200	9.40271	77212	2.9369	11334	4311.1	8369
SK_1_F11	RS1SS-16030901	RM165095	54	tdTomato+	yes	2.55713e+06	1732634	67.757	880430	34.4304	33698	1.31781	1276	0.0498997	110491	99958	3.90899	0	0	10533	0.411907	563358	22.0309	142381	5.568	1000	391.064	7025
SK_1_F12	RS1SS-16030901	RM165095	54	tdTomato+	yes	1.93137e+06	1287309	66.6525	633267	32.7884	35228	1.82399	1925	0.09967	70116	62793	3.25121	0	0	7323	0.37916	356776	18.4726	187952	9.73152	2045	1058.83	5385
SK_1_G01	RS1SS-16030901	RM165095	54	tdTomato+	yes	1.2488e+06	823413	65.9364	496252	39.7383	81423	6.5201	917	0.0734305	24135	9136	0.731583	0	0	14999	1.20107	42520	3.40487	178066	14.259	100	80.0769	3185
SK_1_G02	RS1SS-16030901	RM165095	54	tdTomato+	yes	1.61493e+06	1060951	65.6964	691182	42.7995	10886	0.674084	699	0.0432836	51984	42826	2.65188	0	0	9158	0.567083	246369	15.2557	59200	3.66579	631	390.729	7395
SK_1_G03	RS1SS-16030901	RM165095	54	tdTomato+	yes	2.08749e+06	1405559	67.3324	905455	43.3753	4364	0.209055	2	9.58e-05	116866	107734	5.16093	0	0	9132	0.437463	262758	12.5873	114258	5.47346	1856	889.105	6885
SK_1_G04	RS1SS-16030901	RM165095	54	tdTomato+	yes	1.14444e+06	764321	66.7857	561067	49.0256	41787	3.65131	1489	0.130108	30902	25067	2.19033	0	0	5835	0.509857	115963	10.1327	12868	1.1244	245	214.079	9638
SK_1_G05	RS1SS-16030901	RM165095	54	tdTomato+	yes	2.2811e+06	1543779	67.6771	1030022	45.1547	117820	5.16506	4873	0.213625	77637	64555	2.83	0	0	13082	0.573496	246496	10.806	65810	2.88502	1121	491.43	7904
SK_1_G06	RS1SS-16030901	RM165095	54	tdTomato+	yes	48273.8	1776	3.67901	394	0.816178	20	0.0414303	0	0	74	64	0.132577	0	0	10	0.0207152	1252	2.59354	36	0.0745746	0	0	359
SK_1_G07	RS1SS-16030901	RM165095	54	tdTomato+	yes	2.7616e+06	1927289	69.7889	1404198	50.8473	114014	4.12855	5631	0.203904	75407	54664	1.97943	0	0	20743	0.751123	254420	9.21278	66122	2.39434	7497	2714.73	8662
SK_1_G08	RS1SS-16030901	RM165095	54	tdTomato+	yes	1.37039e+06	858075	62.6154	198382	14.4763	40297	2.94055	446	0.0325455	168857	141351	10.3147	0	0	27506	2.00717	236842	17.2828	213249	15.5612	2	1.45944	5027
SK_1_G09	RS1SS-16030901	RM165095	54	tdTomato+	yes	2.29836e+06	1557683	67.7736	861841	37.498	105935	4.60915	2652	0.115386	89597	75734	3.29513	0	0	13863	0.603169	390216	16.978	106990	4.65505	452	196.662	7027
SK_1_G10	RS1SS-16030901	RM165095	54	tdTomato+	yes	2.07392e+06	1380652	66.5719	858331	41.3868	48001	2.3145	2202	0.106175	77976	69418	3.34718	0	0	8558	0.412648	351628	16.9547	41956	2.02302	558	269.055	9187
SK_1_G11	RS1SS-16030901	RM165095	54	tdTomato+	yes	2.25309e+06	1522814	67.5878	888470	39.4334	74435	3.30368	1997	0.0886338	80426	68695	3.04892	0	0	11731	0.520663	377425	16.7514	100061	4.44106	0	0	7270
SK_1_G12	RS1SS-16030901	RM165095	54	tdTomato+	yes	2.24313e+06	1503521	67.0277	983465	43.8434	52677	2.34837	2252	0.100395	86560	70983	3.16446	0	0	15577	0.69443	303575	13.5335	72274	3.22201	2718	1211.7	7937
SK_1_H01	RS1SS-16030901	RM165095	54	tdTomato+	yes	795499	515538	64.8069	303956	38.2095	79743	10.0243	3372	0.423885	26560	12264	1.54167	0	0	14296	1.79711	95107	11.9556	6797	0.854432	3	3.77122	11085
SK_1_H02	RS1SS-16030901	RM165095	54	tdTomato+	yes	1.69023e+06	1111534	65.7621	705993	41.7689	43966	2.60118	842	0.0498156	39353	31960	1.89086	0	0	7393	0.437395	238512	14.1112	82623	4.88826	245	144.95	7275
SK_1_H03	RS1SS-16030901	RM165095	54	tdTomato+	yes	1.91736e+06	1283434	66.9375	917144	47.8337	19521	1.01812	727	0.0379167	61213	53318	2.7808	0	0	7895	0.411764	228319	11.908	52623	2.74455	3887	2027.27	8401
SK_1_H04	RS1SS-16030901	RM165095	54	tdTomato+	yes	1.64849e+06	1098099	66.6124	736092	44.6525	62758	3.807	2351	0.142615	40553	31613	1.91769	0	0	8940	0.542315	197789	11.9982	56705	3.43982	1851	1122.85	7419
SK_1_H05	RS1SS-16030901	RM165095	54	tdTomato+	yes	1.34073e+06	876606	65.3827	575269	42.9071	42364	3.15977	1165	0.0868929	33328	27760	2.07051	0	0	5568	0.415296	172297	12.851	52021	3.88005	162	120.83	7454
SK_1_H06	RS1SS-16030901	RM165095	54	tdTomato+	yes	1.95279e+06	1307208	66.9406	822623	42.1255	31249	1.60022	126	0.00645231	75032	65045	3.33088	0	0	9987	0.511422	287124	14.7033	88778	4.54622	2276	1165.51	7393
SK_1_H07	RS1SS-16030901	RM165095	54	tdTomato+	yes	1.1411e+06	744114	65.21	434786	38.1022	127129	11.1409	6602	0.578562	33870	17389	1.52387	0	0	16481	1.4443	132291	11.5932	9436	0.826918	0	0	11248
SK_1_H08	RS1SS-16030901	RM165095	54	tdTomato+	yes	1.85676e+06	1226822	66.0734	693310	37.3398	62678	3.37567	2067	0.111323	64610	55445	2.98612	0	0	9165	0.493602	325890	17.5516	77805	4.19037	462	248.821	7094
SK_1_H09	RS1SS-16030901	RM165095	54	tdTomato+	yes	2.02415e+06	1386924	68.5187	988578	48.8391	33112	1.63584	1135	0.0560728	73846	63094	3.11706	0	0	10752	0.531185	253269	12.5123	36928	1.82437	56	27.6659	9287
SK_1_H10	RS1SS-16030901	RM165095	54	tdTomato+	yes	1.97444e+06	1401089	70.9612	1110696	56.2536	143140	7.24964	3533	0.178936	43046	24072	1.21918	0	0	18974	0.960979	54485	2.75951	39698	2.01059	6491	3287.51	8153
SK_1_H11	RS1SS-16030901	RM165095	54	tdTomato+	yes	1.94327e+06	1204208	61.9681	790619	40.685	14986	0.771174	403	0.0207382	53835	41113	2.11566	0	0	12722	0.654669	277528	14.2815	65719	3.38188	1118	575.319	7471
SK_1_H12	RS1SS-16030901	RM165095	54	tdTomato+	yes	1.76458e+06	1153484	65.3687	751429	42.584	33526	1.89994	1132	0.0641512	55519	47463	2.68976	0	0	8056	0.456539	243562	13.8028	68039	3.85581	277	156.978	7320
SK_2_A01	RS1SS-16030902	RM165095	54	tdTomato+	yes	818486	475636	58.1117	173708	21.2231	61905	7.56335	1083	0.132317	20485	9019	1.10191	0	0	11466	1.40088	78642	9.60822	138900	16.9703	913	1115.47	2979
SK_2_A02	RS1SS-16030902	RM165095	54	tdTomato+	yes	2.15939e+06	1456676	67.4578	874716	40.5075	316	0.0146338	0	0	104082	94527	4.37749	0	0	9555	0.442486	341123	15.7972	134194	6.21444	2245	1039.65	6645
SK_2_A03	RS1SS-16030902	RM165095	54	tdTomato+	yes	2.18471e+06	1472592	67.4044	940051	43.0286	62397	2.85607	1676	0.0767149	84976	66086	3.02493	0	0	18890	0.864644	308719	14.1309	71619	3.27819	3154	1443.67	8003
SK_2_A04	RS1SS-16030902	RM165095	54	tdTomato+	yes	2.27922e+06	1549639	67.99	881843	38.6906	52063	2.28425	1870	0.0820458	77628	61828	2.71269	0	0	15800	0.693221	430707	18.8972	104851	4.60031	677	297.032	7198
SK_2_A05	RS1SS-16030902	RM165095	54	tdTomato+	yes	1.99903e+06	1381012	69.0842	975544	48.801	99286	4.96672	2461	0.12311	49695	37306	1.86621	0	0	12389	0.619752	209089	10.4595	39347	1.96831	5590	2796.36	8870
SK_2_A06	RS1SS-16030902	RM165095	54	tdTomato+	yes	2.48959e+06	1705019	68.4861	1071663	43.0458	47979	1.92719	1719	0.0690477	83323	69310	2.784	0	0	14013	0.562865	411722	16.5378	87333	3.50793	1280	514.142	7870
SK_2_A07	RS1SS-16030902	RM165095	54	tdTomato+	yes	2.32642e+06	1585640	68.1579	987850	42.4622	18637	0.801102	1186	0.0509796	84938	73754	3.17028	0	0	11184	0.480739	370635	15.9316	117525	5.05175	4869	2092.91	7177
SK_2_A08	RS1SS-16030902	RM165095	54	tdTomato+	yes	1.59049e+06	1070336	67.296	731204	45.9735	71829	4.51615	2720	0.171016	48839	34701	2.18178	0	0	14138	0.888908	173232	10.8917	37889	2.38222	4623	2906.65	7810
SK_2_A09	RS1SS-16030902	RM165095	54	tdTomato+	yes	1.99156e+06	1354924	68.0333	853855	42.8737	53866	2.70471	2608	0.130953	69987	56825	2.85329	0	0	13162	0.660889	291538	14.6387	81968	4.11577	1102	553.335	7307
SK_2_A10	RS1SS-16030902	RM165095	54	tdTomato+	yes	1.27522e+06	798510	62.6174	268355	21.0438	162505	12.7433	1129	0.0885336	49607	9028	0.707955	0	0	40579	3.18211	42002	3.2937	268288	21.0385	6624	5194.39	1436
SK_2_A11	RS1SS-16030902	RM165095	54	tdTomato+	yes	1.70604e+06	1171505	68.668	832424	48.7927	86506	5.07056	2691	0.157733	47286	38434	2.25282	0	0	8852	0.518861	161178	9.44748	30772	1.80371	10648	6241.34	8577
SK_2_A12	RS1SS-16030902	RM165095	54	tdTomato+	yes	1.24029e+06	837009	67.4852	435167	35.086	146690	11.8271	1846	0.148837	37340	13328	1.07459	0	0	24012	1.93601	38920	3.13799	174080	14.0355	2966	2391.39	5922
SK_2_B01	RS1SS-16030902	RM165095	54	tdTomato+	yes	1.26935e+06	842277	66.3548	573724	45.1981	66910	5.27119	1276	0.100524	41777	32747	2.57982	0	0	9030	0.711386	133832	10.5433	17525	1.38062	7233	5698.18	9263
SK_2_B02	RS1SS-16030902	RM165095	54	tdTomato+	yes	2.07892e+06	1445324	69.523	997717	47.9922	74654	3.59101	2222	0.106883	58778	44306	2.13121	0	0	14472	0.696132	246939	11.8783	63932	3.07526	1082	520.464	7831
SK_2_B03	RS1SS-16030902	RM165095	54	tdTomato+	yes	1.9428e+06	1324807	68.1906	883711	45.4865	114397	5.88825	3607	0.18566	65098	50677	2.60845	0	0	14421	0.742279	223956	11.5275	33743	1.73682	295	151.843	8862
SK_2_B04	RS1SS-16030902	RM165095	54	tdTomato+	yes	1.90141e+06	1290782	67.8857	836378	43.9873	73603	3.87098	2060	0.108341	64854	51930	2.73114	0	0	12924	0.679707	256836	13.5077	54643	2.87382	2408	1266.43	8494
SK_2_B05	RS1SS-16030902	RM165095	54	tdTomato+	yes	2.62972e+06	1780815	67.7189	1053992	40.08	70649	2.68656	2303	0.0875759	99013	83424	3.17236	0	0	15589	0.592801	457429	17.3946	95932	3.648	1497	569.263	8226
SK_2_B06	RS1SS-16030902	RM165095	54	tdTomato+	yes	2.49742e+06	1717386	68.7664	1106045	44.2875	79220	3.17207	1747	0.0699522	89797	71360	2.85735	0	0	18437	0.738242	349894	14.0102	88748	3.55359	1935	774.799	8207
SK_2_B07	RS1SS-16030902	RM165095	54	tdTomato+	yes	1.67242e+06	1147210	68.5956	848652	50.7438	32533	1.94526	1551	0.0927396	80235	68229	4.07965	0	0	12006	0.71788	160391	9.59033	18081	1.08113	5767	3448.29	10158
SK_2_B08	RS1SS-16030902	RM165095	54	tdTomato+	yes	719609	404207	56.1704	7495	1.04154	941	0.130765	140	0.019455	1410	991	0.137714	0	0	419	0.0582261	8081	1.12297	386024	53.6436	116	161.199	850
SK_2_B09	RS1SS-16030902	RM165095	54	tdTomato+	yes	1.91451e+06	1303184	68.0687	818029	42.7278	66881	3.49337	2116	0.110524	65196	56179	2.93438	0	0	9017	0.470982	307200	16.0459	43457	2.26987	305	159.31	8818
SK_2_B10	RS1SS-16030902	RM165095	54	tdTomato+	yes	2.24669e+06	1530632	68.1284	965652	42.9812	86589	3.85408	2620	0.116616	77732	63094	2.80831	0	0	14638	0.651537	327092	14.5589	63563	2.82919	7384	3286.62	8608
SK_2_B11	RS1SS-16030902	RM165095	54	tdTomato+	yes	2.35961e+06	1666368	70.6205	1238140	52.4723	143808	6.09457	3892	0.164943	85834	59895	2.53835	0	0	25939	1.09929	122231	5.18014	59734	2.53152	12729	5394.54	7891
SK_2_B12	RS1SS-16030902	RM165095	54	tdTomato+	yes	2.18447e+06	1492600	68.3279	977902	44.7662	85305	3.90507	2595	0.118793	72858	55421	2.53705	0	0	17437	0.798227	280811	12.8549	70314	3.21882	2815	1288.64	8504
SK_2_C01	RS1SS-16030902	RM165095	54	tdTomato+	yes	2.10676e+06	1455426	69.0838	1058833	50.2589	94687	4.49445	3320	0.157588	51173	33675	1.59843	0	0	17498	0.830566	185611	8.81028	51890	2.46303	9912	4704.86	7989
SK_2_C03	RS1SS-16030902	RM165095	54	tdTomato+	yes	2.47093e+06	1695715	68.6266	1059177	42.8655	164461	6.65583	3091	0.125095	104695	78713	3.18556	0	0	25982	1.05151	302621	12.2473	60825	2.46162	845	341.976	8204
SK_2_C04	RS1SS-16030902	RM165095	54	tdTomato+	yes	2.51272e+06	1732946	68.967	1092187	43.4664	86073	3.4255	4252	0.169219	92781	79490	3.16351	0	0	13291	0.528949	380112	15.1275	77540	3.0859	1	0.397976	8553
SK_2_C05	RS1SS-16030902	RM165095	54	tdTomato+	yes	2.97924e+06	2080789	69.8429	1405843	47.1879	106436	3.57258	3172	0.10647	74496	52913	1.77605	0	0	21583	0.724446	369838	12.4138	120848	4.05633	156	52.3623	7831
SK_2_C06	RS1SS-16030902	RM165095	54	tdTomato+	yes	2.97121e+06	2060117	69.3359	1245569	41.9212	81677	2.74894	1873	0.0630382	106771	83705	2.8172	0	0	23066	0.776316	470264	15.8273	148919	5.01206	5044	1697.62	7447
SK_2_C07	RS1SS-16030902	RM165095	54	tdTomato+	yes	3.22495e+06	2247346	69.6862	1332642	41.3228	56076	1.73882	1830	0.056745	122649	105455	3.26997	0	0	17194	0.533155	556922	17.2691	174149	5.40005	3078	954.432	7128
SK_2_C08	RS1SS-16030902	RM165095	54	tdTomato+	yes	2.5857e+06	1795935	69.4564	1156548	44.7286	158096	6.11424	2715	0.105001	89211	72069	2.78721	0	0	17142	0.662953	310471	12.0072	76767	2.9689	2127	822.601	7969
SK_2_C09	RS1SS-16030902	RM165095	54	tdTomato+	yes	53999.2	5337	9.88348	685	1.26854	22	0.0407413	1	0.00185188	378	344	0.637046	0	0	34	0.0629639	4233	7.839	18	0.0333338	0	0	423
SK_2_C10	RS1SS-16030902	RM165095	54	tdTomato+	yes	2.56436e+06	1765801	68.8594	1034881	40.3564	60783	2.3703	1383	0.0539316	97863	86715	3.38155	0	0	11148	0.434729	459991	17.9379	109833	4.28306	1067	416.089	7617
SK_2_C12	RS1SS-16030902	RM165095	54	tdTomato+	yes	1.88623e+06	1288544	68.3133	707737	37.5213	154055	8.16736	4704	0.249387	50905	18980	1.00624	0	0	31925	1.69253	89012	4.71905	282129	14.9573	2	1.06032	3388
SK_2_D02	RS1SS-16030902	RM165095	54	tdTomato+	yes	1.66194e+06	1155415	69.5223	804934	48.4335	87128	5.24256	3797	0.228469	43988	35229	2.11976	0	0	8759	0.527036	170600	10.2651	41303	2.48523	3665	2205.26	8637
SK_2_D03	RS1SS-16030902	RM165095	54	tdTomato+	yes	738986	492552	66.6524	274014	37.0797	97031	13.1303	4472	0.605154	21309	11064	1.49719	0	0	10245	1.38636	88957	12.0377	6768	0.91585	1	1.35321	10683
SK_2_D04	RS1SS-16030902	RM165095	54	tdTomato+	yes	1.89144e+06	1292080	68.3121	734586	38.8374	36437	1.92642	1388	0.0733833	73853	62220	3.28956	0	0	11633	0.615035	353993	18.7156	91062	4.81443	761	402.34	7277
SK_2_D05	RS1SS-16030902	RM165095	54	tdTomato+	yes	2.32073e+06	1646621	70.9526	1167623	50.3127	98497	4.24422	2705	0.116558	77001	62173	2.67902	0	0	14828	0.638936	191130	8.23576	108554	4.67757	1111	478.728	7027
SK_2_D06	RS1SS-16030902	RM165095	54	tdTomato+	yes	122724	71652	58.3848	35192	28.6758	4539	3.69855	125	0.101855	8512	5974	4.86784	0	0	2538	2.06806	17357	14.1431	5906	4.81243	21	171.116	5776
SK_2_D07	RS1SS-16030902	RM165095	54	tdTomato+	yes	1.97905e+06	1362527	68.8475	835043	42.1941	86384	4.36492	2081	0.105151	61363	50446	2.549	0	0	10917	0.551628	312693	15.8001	63861	3.22685	1102	556.833	8350
SK_2_D08	RS1SS-16030902	RM165095	54	tdTomato+	yes	898237	598991	66.6852	334619	37.2529	112384	12.5116	5039	0.560988	27983	12956	1.44238	0	0	15027	1.67294	110336	12.2836	8630	0.960771	0	0	10776
SK_2_D09	RS1SS-16030902	RM165095	54	tdTomato+	yes	1.62298e+06	1128470	69.5306	811145	49.9786	21192	1.30574	624	0.0384477	47071	36919	2.27476	0	0	10152	0.625515	202537	12.4793	43920	2.70613	1981	1220.59	8493
SK_2_D10	RS1SS-16030902	RM165095	54	tdTomato+	yes	2.30903e+06	1605510	69.5318	991448	42.9379	84906	3.67713	2388	0.10342	70217	54558	2.36281	0	0	15659	0.678164	336031	14.5529	116739	5.05576	3781	1637.49	7366
SK_2_D11	RS1SS-16030902	RM165095	54	tdTomato+	yes	1.89471e+06	1313536	69.3265	847547	44.7323	49056	2.5891	2476	0.13068	62384	52175	2.75372	0	0	10209	0.538816	285431	15.0646	64697	3.41461	1945	1026.54	7715
SK_2_D12	RS1SS-16030902	RM165095	54	tdTomato+	yes	1.04734e+06	670734	64.0418	134865	12.8769	35347	3.37494	0	0	44918	21713	2.07316	0	0	23205	2.21562	120752	11.5294	334852	31.9718	0	0	3085
SK_2_E01	RS1SS-16030902	RM165095	54	tdTomato+	yes	3.27452e+06	2245515	68.5754	1302275	39.7699	73789	2.25343	3253	0.0993428	128808	115710	3.53365	0	0	13098	0.399997	566804	17.3095	168355	5.14136	2231	681.321	7314
SK_2_E02	RS1SS-16030902	RM165095	54	tdTomato+	yes	2.50691e+06	1735700	69.2367	1214817	48.4588	25762	1.02764	982	0.0391718	101476	88098	3.51421	0	0	13378	0.533646	294527	11.7486	89449	3.5681	8687	3465.23	7863
SK_2_E03	RS1SS-16030902	RM165095	54	tdTomato+	yes	3.04998e+06	2115789	69.3706	1487903	48.7841	138101	4.52793	4054	0.132919	70788	52607	1.72483	0	0	18181	0.596103	328611	10.7742	84112	2.75779	2220	727.874	8378
SK_2_E04	RS1SS-16030902	RM165095	54	tdTomato+	yes	2.63622e+06	1793386	68.0286	1046491	39.6966	86670	3.28766	2303	0.0873598	101310	76663	2.90806	0	0	24647	0.934936	437321	16.5889	119291	4.52507	0	0	7625
SK_2_E05	RS1SS-16030902	RM165095	54	tdTomato+	yes	2.69669e+06	1858215	68.9073	1309188	48.548	58763	2.17908	2742	0.10168	82600	65922	2.44455	0	0	16678	0.618462	334648	12.4096	63690	2.36179	6584	2441.51	9022
SK_2_E06	RS1SS-16030902	RM165095	54	tdTomato+	yes	3.07062e+06	2135274	69.5388	1366590	44.5053	95205	3.10051	2467	0.080342	104761	90068	2.93322	0	0	14693	0.478502	435348	14.1778	128249	4.17665	2654	864.32	7967
SK_2_E07	RS1SS-16030902	RM165095	54	tdTomato+	yes	3.257e+06	2250656	69.1021	1429624	43.8939	108233	3.32309	2577	0.0791219	117474	95072	2.919	0	0	22402	0.687811	490426	15.0576	100835	3.09595	1487	456.555	8306
SK_2_E08	RS1SS-16030902	RM165095	54	tdTomato+	yes	1.38285e+06	820664	59.3456	190975	13.8102	187169	13.535	3632	0.262645	72066	14993	1.08421	0	0	57073	4.12719	175670	12.7034	189490	13.7028	1662	1201.86	3813
SK_2_E09	RS1SS-16030902	RM165095	54	tdTomato+	yes	1.72416e+06	1181347	68.5171	791663	45.9158	55815	3.23722	1220	0.070759	66184	55619	3.22586	0	0	10565	0.612761	236538	13.719	25715	1.49145	4212	2442.92	9361
SK_2_E10	RS1SS-16030902	RM165095	54	tdTomato+	yes	2.90831e+06	2021977	69.5242	1277196	43.9154	75823	2.60712	1629	0.0560119	110427	87154	2.99673	0	0	23273	0.800225	510182	17.5422	46328	1.59295	392	134.786	9662
SK_2_E11	RS1SS-16030902	RM165095	54	tdTomato+	yes	3.12738e+06	2183136	69.8071	1456099	46.5597	130891	4.18532	4387	0.140277	128615	83913	2.68317	0	0	44702	1.42937	392410	12.5476	67221	2.14943	3513	1123.3	8979
SK_2_E12	RS1SS-16030902	RM165095	54	tdTomato+	yes	3.36624e+06	2376508	70.5984	1448551	43.0318	128140	3.80662	4620	0.137245	121866	92098	2.73593	0	0	29768	0.884311	512126	15.2136	159322	4.73294	1883	559.378	7221
SK_2_F01	RS1SS-16030902	RM165095	54	tdTomato+	yes	3.50391e+06	2450316	69.9309	1424729	40.6611	71247	2.03336	940	0.0268272	116931	85456	2.43888	0	0	31475	0.898282	722563	20.6216	111691	3.18761	2215	632.151	8437
SK_2_F02	RS1SS-16030902	RM165095	54	tdTomato+	yes	559090	347528	62.1596	115506	20.6596	30101	5.38393	96	0.0171708	16964	2499	0.446976	0	0	14465	2.58724	12436	2.22433	172115	30.7848	310	554.472	1269
SK_2_F03	RS1SS-16030902	RM165095	54	tdTomato+	yes	3.34496e+06	2368611	70.8113	1545351	46.1994	91088	2.72314	3209	0.0959354	125342	92259	2.75815	0	0	33083	0.98904	483138	14.4438	112851	3.37376	7632	2281.64	7937
SK_2_F04	RS1SS-16030902	RM165095	54	tdTomato+	yes	503353	303478	60.2913	25860	5.13755	8236	1.63623	19	0.00377469	52923	1603	0.318464	0	0	51320	10.1956	9388	1.86509	207048	41.1338	4	7.94671	874
SK_2_F05	RS1SS-16030902	RM165095	54	tdTomato+	yes	3.26615e+06	2311565	70.7734	1418566	43.4323	127118	3.89198	2752	0.0842582	104011	83998	2.57177	0	0	20013	0.61274	542186	16.6002	109350	3.34798	7582	2321.39	8234
SK_2_F06	RS1SS-16030902	RM165095	54	tdTomato+	yes	3.02957e+06	2125800	70.1684	1304345	43.0538	108976	3.59708	3740	0.12345	115270	89824	2.96491	0	0	25446	0.839922	469232	15.4884	122287	4.03645	1950	643.656	7710
SK_2_F07	RS1SS-16030902	RM165095	54	tdTomato+	yes	409351	246532	60.2252	622	0.151948	37	0.00903871	0	0	136	111	0.0271161	0	0	25	0.00610724	1550	0.378649	244182	59.6511	5	12.2145	553
SK_2_F08	RS1SS-16030902	RM165095	54	tdTomato+	yes	2.89641e+06	2002999	69.1545	1190081	41.0881	63097	2.17846	1572	0.0542741	117627	88407	3.0523	0	0	29220	1.00884	490073	16.92	137192	4.73662	3357	1159.02	7482
SK_2_F09	RS1SS-16030902	RM165095	54	tdTomato+	yes	1.94292e+06	1356902	69.8383	985167	50.7055	95760	4.92866	2849	0.146635	56161	35547	1.82957	0	0	20614	1.06098	180121	9.27063	29990	1.54355	6854	3527.68	9022
SK_2_F10	RS1SS-16030902	RM165095	54	tdTomato+	yes	2.74347e+06	1923164	70.0997	1362529	49.6644	98145	3.5774	5045	0.183891	80285	50347	1.83516	0	0	29938	1.09125	216924	7.90692	156918	5.71969	3318	1209.42	6226
SK_2_F11	RS1SS-16030902	RM165095	54	tdTomato+	yes	2.77374e+06	1894437	68.299	1252860	45.1686	26271	0.947133	737	0.0265706	117876	94363	3.40201	0	0	23513	0.8477	432542	15.5942	64150	2.31276	1	0.360524	8897
SK_2_F12	RS1SS-16030902	RM165095	54	tdTomato+	yes	2.83782e+06	1975184	69.6021	1384326	48.7813	97203	3.42527	3376	0.118965	81607	51392	1.81097	0	0	30215	1.06473	326676	11.5115	81951	2.88781	45	15.8572	8565
SK_2_G01	RS1SS-16030902	RM165095	54	tdTomato+	yes	1.06711e+06	688030	64.4762	120728	11.3136	54636	5.12001	968	0.0907125	35156	2000	0.187423	0	0	33156	3.10709	22844	2.14074	453692	42.5161	6	5.62268	1372
SK_2_G02	RS1SS-16030902	RM165095	54	tdTomato+	yes	1.39374e+06	958566	68.7766	706518	50.6923	65000	4.66371	1786	0.128144	38180	26900	1.93006	0	0	11280	0.809334	125281	8.98884	14315	1.02709	7486	5371.16	9397
SK_2_G03	RS1SS-16030902	RM165095	54	tdTomato+	yes	1.9491e+06	1335877	68.538	931103	47.7708	89900	4.61238	2757	0.14145	59132	44780	2.29747	0	0	14352	0.736339	223991	11.492	27971	1.43507	1023	524.857	8993
SK_2_G04	RS1SS-16030902	RM165095	54	tdTomato+	yes	2.28329e+06	1570859	68.798	972559	42.5946	82626	3.61872	3857	0.168923	98034	77725	3.40408	0	0	20309	0.889462	324357	14.2057	88332	3.86863	1094	479.133	7419
SK_2_G05	RS1SS-16030902	RM165095	54	tdTomato+	yes	46527	4406	9.46977	614	1.31966	51	0.109614	2	0.00429858	313	280	0.601801	0	0	33	0.0709266	3377	7.25815	48	0.103166	1	21.4929	497
SK_2_G06	RS1SS-16030902	RM165095	54	tdTomato+	yes	3.21638e+06	2217727	68.951	1390567	43.2339	169171	5.25967	3623	0.112642	116124	66247	2.05968	0	0	49877	1.55072	462299	14.3733	64588	2.0081	11355	3530.37	8811
SK_2_G07	RS1SS-16030902	RM165095	54	tdTomato+	yes	2.49532e+06	1675253	67.1358	1049974	42.0778	59486	2.3839	2669	0.10696	101447	76673	3.07267	0	0	24774	0.992819	412610	16.5354	48438	1.94115	629	252.072	9197
SK_2_G08	RS1SS-16030902	RM165095	54	tdTomato+	yes	2.66912e+06	1845276	69.1343	1207511	45.2401	77214	2.89287	1869	0.0700231	86696	61612	2.30833	0	0	25084	0.939786	379250	14.2088	88814	3.32747	3922	1469.4	8364
SK_2_G09	RS1SS-16030902	RM165095	54	tdTomato+	yes	2.39396e+06	1657063	69.2184	1095917	45.7784	71063	2.96842	2200	0.0918978	80011	60755	2.53784	0	0	19256	0.804357	314827	13.1509	90060	3.76196	2985	1246.89	7557
SK_2_G10	RS1SS-16030902	RM165095	54	tdTomato+	yes	2.60128e+06	1846522	70.9852	1208383	46.4534	138278	5.31577	4385	0.168571	83944	55800	2.1451	0	0	28144	1.08193	338359	13.0074	73173	2.81296	0	0	8426
SK_2_G11	RS1SS-16030902	RM165095	54	tdTomato+	yes	2.72129e+06	1881041	69.1231	1211970	44.5366	39684	1.45828	1326	0.0487269	99112	70420	2.58774	0	0	28692	1.05435	394243	14.4874	132076	4.85343	2630	966.453	7351
SK_2_G12	RS1SS-16030902	RM165095	54	tdTomato+	yes	2.31708e+06	1600312	69.0659	1085799	46.8606	68973	2.97672	2384	0.102888	78130	58463	2.52313	0	0	19667	0.848783	293536	12.6684	69073	2.98104	2417	1043.12	7734
SK_2_H01	RS1SS-16030902	RM165095	54	tdTomato+	yes	1.64418e+06	1091890	66.4095	601931	36.6099	197805	12.0306	8324	0.506271	58377	23687	1.44066	0	0	34690	2.10987	209895	12.766	15554	0.946005	4	2.43283	11040
SK_2_H02	RS1SS-16030902	RM165095	54	tdTomato+	yes	2.42988e+06	1676124	68.9796	1156681	47.6024	131837	5.42565	2615	0.107618	83361	59783	2.46033	0	0	23578	0.970335	250190	10.2964	46028	1.89425	5412	2227.27	8686
SK_2_H03	RS1SS-16030902	RM165095	54	tdTomato+	yes	2.35196e+06	1602371	68.1292	1119904	47.6158	74464	3.16604	2525	0.107357	50106	24731	1.05151	0	0	25375	1.07889	56789	2.41454	276556	11.7585	22027	9365.38	3847
SK_2_H04	RS1SS-16030902	RM165095	54	tdTomato+	yes	2.65017e+06	1820911	68.7091	1155799	43.6122	63854	2.40943	876	0.0330544	93594	75450	2.84698	0	0	18144	0.684634	402227	15.1774	102857	3.88114	1704	642.977	7553
SK_2_H05	RS1SS-16030902	RM165095	54	tdTomato+	yes	2.63285e+06	1804502	68.538	1189072	45.163	77293	2.93572	2390	0.0907762	87733	67751	2.5733	0	0	19982	0.75895	346619	13.1652	98334	3.73489	3061	1162.62	7578
SK_2_H06	RS1SS-16030902	RM165095	54	tdTomato+	yes	2.79861e+06	1946821	69.5639	1246773	44.5497	63549	2.27073	4133	0.14768	98309	77361	2.76427	0	0	20948	0.748515	418723	14.9618	113457	4.05405	1877	670.69	7312
SK_2_H07	RS1SS-16030902	RM165095	54	tdTomato+	yes	1.42722e+06	939970	65.8602	528641	37.0399	172839	12.1102	8208	0.575104	47164	20505	1.43671	0	0	26659	1.8679	170922	11.9759	12194	0.854388	2	1.40133	11000
SK_2_H08	RS1SS-16030902	RM165095	54	tdTomato+	yes	2.54945e+06	1773999	69.5837	1243525	48.7763	40302	1.58081	3770	0.147875	120801	97243	3.81428	0	0	23558	0.924044	298330	11.7018	67271	2.63865	0	0	8443
SK_2_H09	RS1SS-16030902	RM165095	54	tdTomato+	yes	2.37237e+06	1650468	69.5705	1167730	49.2221	86732	3.65593	2830	0.11929	74957	53735	2.26504	0	0	21222	0.894549	260463	10.979	55278	2.33008	2478	1044.53	8449
SK_2_H10	RS1SS-16030902	RM165095	54	tdTomato+	yes	2.08345e+06	1450852	69.6369	957915	45.9773	87446	4.19716	1827	0.0876909	59239	24600	1.18073	0	0	34639	1.66258	64419	3.09193	272477	13.0781	7529	3613.71	6806
SK_2_H11	RS1SS-16030902	RM165095	54	tdTomato+	yes	600213	328554	54.7396	642	0.106962	28	0.00466501	2	0.000333215	287	87	0.0144949	0	0	200	0.0333215	2122	0.353541	325471	54.226	2	3.33215	553
SK_2_H12	RS1SS-16030902	RM165095	54	tdTomato+	yes	3.18096e+06	2183063	68.629	1380617	43.4025	117758	3.70196	5696	0.179065	84320	59774	1.87912	0	0	24546	0.771653	465415	14.6313	127752	4.01614	1505	473.127	7330
SK_3_A01	RS1SS-16030903	RM165095	54	tdTomato+	yes	1.92674e+06	1287951	66.8462	607985	31.5551	251235	13.0394	4531	0.235164	56489	19766	1.02588	0	0	36723	1.90597	56979	2.95728	309443	16.0605	1289	669.006	2759
SK_3_A02	RS1SS-16030903	RM165095	54	tdTomato+	yes	1.54054e+06	1054839	68.4721	799679	51.9091	38450	2.49588	885	0.0574474	49243	36360	2.36021	0	0	12883	0.836266	145693	9.45728	14573	0.945968	6316	4099.86	10037
SK_3_A03	RS1SS-16030903	RM165095	54	tdTomato+	yes	3.05111e+06	2126545	69.6973	1464228	47.9899	122530	4.01591	3710	0.121595	126486	64850	2.12545	0	0	61636	2.02011	315777	10.3496	86398	2.83169	7416	2430.59	7715
SK_3_A04	RS1SS-16030903	RM165095	54	tdTomato+	yes	1.45763e+06	953642	65.4241	339640	23.3008	181404	12.4451	290	0.0198953	52883	9519	0.653046	0	0	43364	2.97497	39262	2.69355	340097	23.3322	66	45.279	1401
SK_3_A05	RS1SS-16030903	RM165095	54	tdTomato+	yes	1.93888e+06	1295007	66.7915	829719	42.7937	70693	3.64607	2541	0.131055	81230	54035	2.78692	0	0	27195	1.40261	251578	12.9754	52691	2.7176	6555	3380.82	8226
SK_3_A06	RS1SS-16030903	RM165095	54	tdTomato+	yes	2.33354e+06	1602559	68.675	967806	41.4737	93585	4.01043	1301	0.0557522	93180	65228	2.79524	0	0	27952	1.19784	372053	15.9437	73213	3.13742	1421	608.946	7855
SK_3_A07	RS1SS-16030903	RM165095	54	tdTomato+	yes	2.41646e+06	1694447	70.1209	1231814	50.9759	128526	5.31876	4001	0.165572	62521	37942	1.57014	0	0	24579	1.01715	217855	9.01544	42107	1.7425	7623	3154.61	8836
SK_3_A08	RS1SS-16030903	RM165095	54	tdTomato+	yes	2.30546e+06	1573212	68.2386	1012092	43.8998	100229	4.34747	4633	0.200958	81721	52096	2.25968	0	0	29625	1.28499	318219	13.8029	56253	2.43999	65	28.194	8517
SK_3_A09	RS1SS-16030903	RM165095	54	tdTomato+	yes	1.8713e+06	1228532	65.6511	408544	21.8321	99671	5.32629	750	0.040079	308478	25368	1.35563	0	0	283110	15.129	391188	20.9046	19672	1.05125	229	122.375	4197
SK_3_A10	RS1SS-16030903	RM165095	54	tdTomato+	yes	2.22296e+06	1559180	70.1399	1152318	51.8371	95829	4.31088	1627	0.0731908	70977	43709	1.96625	0	0	27268	1.22665	186613	8.3948	46686	2.10017	5130	2307.74	8516
SK_3_A11	RS1SS-16030903	RM165095	54	tdTomato+	yes	1877313	1228354	65.4315	767245	40.8693	59181	3.15243	1934	0.10302	57747	41779	2.22547	0	0	15968	0.850577	304852	16.2387	36093	1.92259	1302	693.544	9191
SK_3_A12	RS1SS-16030903	RM165095	54	tdTomato+	yes	1.05637e+06	729264	69.0351	467838	44.2874	35434	3.35433	1249	0.118235	31779	25016	2.36812	0	0	6763	0.640213	148818	14.0877	43132	4.08305	1014	959.893	8132
SK_3_B01	RS1SS-16030903	RM165095	54	tdTomato+	yes	1.75881e+06	1228869	69.8695	910601	51.7738	100162	5.69488	2727	0.155048	47138	32759	1.86257	0	0	14379	0.817543	134207	7.63057	34033	1.935	1	0.568567	8933
SK_3_B02	RS1SS-16030903	RM165095	54	tdTomato+	yes	1.56895e+06	1074692	68.4975	774240	49.3477	57563	3.66889	2086	0.132955	40734	32562	2.0754	0	0	8172	0.520858	169301	10.7907	28730	1.83116	2038	1298.96	8673
SK_3_B03	RS1SS-16030903	RM165095	54	tdTomato+	yes	2.02916e+06	1366572	67.3467	898649	44.2868	85335	4.20544	2754	0.135721	50609	34425	1.69652	0	0	16184	0.797572	249218	12.2818	78111	3.84943	1896	934.377	7248
SK_3_B04	RS1SS-16030903	RM165095	54	tdTomato+	yes	465736	277057	59.488	227	0.04874	12	0.00257657	0	0	91	54	0.0115945	0	0	37	0.00794441	1150	0.246921	275577	59.1702	0	0	217
SK_3_B05	RS1SS-16030903	RM165095	54	tdTomato+	yes	1.35629e+06	890145	65.631	588706	43.4057	58889	4.34193	2652	0.195534	48007	37884	2.79321	0	0	10123	0.746376	171130	12.6175	20626	1.52077	135	99.5364	9104
SK_3_B06	RS1SS-16030903	RM165095	54	tdTomato+	yes	1.52258e+06	1009909	66.3288	644346	42.3193	4646	0.30514	343	0.0225275	57893	51162	3.36022	0	0	6731	0.442078	218315	14.3385	83686	5.49633	680	446.61	6627
SK_3_B07	RS1SS-16030903	RM165095	54	tdTomato+	yes	2.00895e+06	1337104	66.5575	846050	42.1141	49479	2.46293	2380	0.11847	74192	62230	3.09764	0	0	11962	0.595437	302917	15.0784	58234	2.89873	3852	1917.42	7971
SK_3_B08	RS1SS-16030903	RM165095	54	tdTomato+	yes	1.34158e+06	920121	68.5847	675068	50.3188	69833	5.20527	2491	0.185676	41999	29698	2.21365	0	0	12301	0.916902	111906	8.34134	18819	1.40275	5	3.72694	9084
SK_3_B09	RS1SS-16030903	RM165095	54	tdTomato+	yes	1.14122e+06	692239	60.6577	97026	8.50193	14666	1.28511	0	0	114649	6721	0.58893	0	0	107928	9.45723	99969	8.75982	365859	32.0585	70	61.3377	3107
SK_3_B10	RS1SS-16030903	RM165095	54	tdTomato+	yes	2.44402e+06	1724302	70.5518	1060981	43.4112	117451	4.80564	5289	0.216405	83570	66640	2.72665	0	0	16930	0.69271	351681	14.3894	105330	4.3097	0	0	7483
SK_3_B11	RS1SS-16030903	RM165095	54	tdTomato+	yes	2.69345e+06	1904492	70.7082	1268008	47.0774	182786	6.78631	6790	0.252093	77600	54183	2.01166	0	0	23417	0.869404	279690	10.3841	85742	3.18335	3876	1439.04	8192
SK_3_B12	RS1SS-16030903	RM165095	54	tdTomato+	yes	2.6335e+06	1827644	69.3997	1028428	39.0517	70208	2.66596	1776	0.0674387	87277	70281	2.66873	0	0	16996	0.645376	471074	17.8877	166771	6.33267	2110	801.214	8240
SK_3_C01	RS1SS-16030903	RM165095	54	tdTomato+	yes	1.89075e+06	1290231	68.2389	708364	37.4646	211205	11.1704	1453	0.0768476	68503	19183	1.01457	0	0	49320	2.60848	48535	2.56696	251067	13.2787	1104	583.894	2137
SK_3_C02	RS1SS-16030903	RM165095	54	tdTomato+	yes	2.14605e+06	1462063	68.1281	823499	38.3728	22279	1.03814	559	0.0260479	98380	83574	3.89432	0	0	14806	0.689919	389532	18.1511	125918	5.86743	1896	883.484	7880
SK_3_C03	RS1SS-16030903	RM165095	54	tdTomato+	yes	1.28178e+06	839090	65.4629	381290	29.7469	71974	5.61516	1143	0.0891729	54720	8977	0.700355	0	0	45743	3.56871	23146	1.80577	306816	23.9367	1	0.780166	1446
SK_3_C04	RS1SS-16030903	RM165095	54	tdTomato+	yes	1.38515e+06	933321	67.3803	666104	48.0888	16680	1.2042	534	0.0385517	40919	34379	2.48196	0	0	6540	0.47215	158600	11.45	47590	3.43572	2894	2089.3	7206
SK_3_C05	RS1SS-16030903	RM165095	54	tdTomato+	yes	46466.7	3750	8.07029	461	0.992108	28	0.0602582	0	0	132	126	0.271162	0	0	6	0.0129125	3084	6.63701	44	0.0946914	1	21.5208	440
SK_3_C06	RS1SS-16030903	RM165095	54	tdTomato+	yes	1.47997e+06	983634	66.4631	633886	42.831	62072	4.19414	1251	0.0845287	56606	39368	2.66005	0	0	17238	1.16475	188697	12.7501	40409	2.73039	713	481.766	7206
SK_3_C07	RS1SS-16030903	RM165095	54	tdTomato+	yes	2.38218e+06	1619352	67.9778	1022254	42.9126	45092	1.89289	1750	0.0734622	89238	73895	3.10199	0	0	15343	0.644074	362890	15.2335	95367	4.00335	2761	1159.02	7445
SK_3_C08	RS1SS-16030903	RM165095	54	tdTomato+	yes	1.56148e+06	1040361	66.6268	655681	41.9911	94909	6.07816	4822	0.308811	49828	38864	2.48893	0	0	10964	0.702156	187539	12.0104	45495	2.91359	2087	1336.56	7564
SK_3_C09	RS1SS-16030903	RM165095	54	tdTomato+	yes	1.7243e+06	1170284	67.8699	741392	42.9966	90686	5.25928	2481	0.143884	48397	28118	1.63069	0	0	20279	1.17607	233930	13.5666	51442	2.98335	1956	1134.37	7708
SK_3_C10	RS1SS-16030903	RM165095	54	tdTomato+	yes	1.05935e+06	701749	66.2433	406085	38.3334	130123	12.2833	5368	0.506726	32899	14741	1.39151	0	0	18158	1.71407	117768	11.117	9506	0.897342	0	0	10880
SK_3_C11	RS1SS-16030903	RM165095	54	tdTomato+	yes	2.65038e+06	1862483	70.2723	1241556	46.8444	79840	3.0124	1723	0.0650095	86864	57463	2.1681	0	0	29401	1.10931	360464	13.6005	79399	2.99576	12637	4767.99	8270
SK_3_C12	RS1SS-16030903	RM165095	54	tdTomato+	yes	2.3696e+06	1640778	69.2429	1029446	43.4439	46351	1.95607	1961	0.0827566	88448	72547	3.06157	0	0	15901	0.671042	372272	15.7103	99419	4.1956	2881	1215.82	7446
SK_3_D01	RS1SS-16030903	RM165095	54	tdTomato+	yes	1.52473e+06	1053026	69.0631	749738	49.1718	66940	4.39028	2080	0.136418	50909	38486	2.52412	0	0	12423	0.814767	154175	10.1116	22642	1.48498	6542	4290.6	9334
SK_3_D02	RS1SS-16030903	RM165095	54	tdTomato+	yes	1.72309e+06	1190610	69.0972	751733	43.6269	109361	6.34678	3298	0.1914	57718	45978	2.66834	0	0	11740	0.681332	204397	11.8622	62990	3.65563	1113	645.931	7239
SK_3_D03	RS1SS-16030903	RM165095	54	tdTomato+	yes	721768	475494	65.8791	277411	38.4349	87182	12.0789	4418	0.612108	20836	10148	1.40599	0	0	10688	1.48081	79478	11.0116	6169	0.854707	0	0	10542
SK_3_D04	RS1SS-16030903	RM165095	54	tdTomato+	yes	420200	233598	55.5921	368	0.0875773	32	0.00761542	0	0	290	182	0.0433127	0	0	108	0.025702	1962	0.466921	230558	54.8686	388	923.37	258
SK_3_D05	RS1SS-16030903	RM165095	54	tdTomato+	yes	1.27514e+06	837126	65.6497	536063	42.0395	38741	3.03817	1715	0.134495	49558	34506	2.70605	0	0	15052	1.18042	180409	14.1482	28040	2.19897	2600	2038.99	8124
SK_3_D06	RS1SS-16030903	RM165095	54	tdTomato+	yes	1.27061e+06	845242	66.5227	531047	41.7947	13673	1.0761	322	0.0253422	61366	48612	3.82589	0	0	12754	1.00377	192356	15.1389	45896	3.61213	582	458.049	6736
SK_3_D07	RS1SS-16030903	RM165095	54	tdTomato+	yes	1.691e+06	1148705	67.9305	572980	33.8841	273739	16.188	2003	0.118451	55121	16513	0.976523	0	0	38608	2.28315	54991	3.25198	189343	11.1971	528	312.241	2253
SK_3_D08	RS1SS-16030903	RM165095	54	tdTomato+	yes	1.27108e+06	869991	68.445	641244	50.4487	31931	2.51212	1119	0.0880354	45473	36286	2.85474	0	0	9187	0.722771	117347	9.23207	26002	2.04566	6875	5408.79	8152
SK_3_D09	RS1SS-16030903	RM165095	54	tdTomato+	yes	1.03944e+06	688907	66.2767	244306	23.5036	145768	14.0237	913	0.0878356	31998	7253	0.697779	0	0	24745	2.38061	34179	3.28821	231586	22.2799	157	151.043	1513
SK_3_D10	RS1SS-16030903	RM165095	54	tdTomato+	yes	101951	50595	49.627	25809	25.3152	3266	3.20351	3	0.0029426	12374	9923	9.73315	0	0	2451	2.40411	8110	7.95484	1002	0.982829	31	304.069	2897
SK_3_D11	RS1SS-16030903	RM165095	54	tdTomato+	yes	1.99097e+06	1393573	69.9947	852075	42.797	144185	7.24195	4493	0.225669	119768	68231	3.42702	0	0	51537	2.58854	186443	9.36443	79313	3.98364	7296	3664.54	7671
SK_3_D12	RS1SS-16030903	RM165095	54	tdTomato+	yes	1.68546e+06	1158351	68.726	786144	46.6426	15683	0.930486	553	0.03281	75185	56436	3.3484	0	0	18749	1.11239	252359	14.9727	28184	1.67218	243	144.174	8981
SK_3_E01	RS1SS-16030903	RM165095	54	tdTomato+	yes	2.70904e+06	1885207	69.5895	1281857	47.3178	52755	1.94737	2389	0.0881862	106569	76745	2.83292	0	0	29824	1.10091	357989	13.2146	73753	2.72248	9895	3652.59	8293
SK_3_E02	RS1SS-16030903	RM165095	54	tdTomato+	yes	1.15829e+06	725327	62.6207	112719	9.73153	19606	1.69267	417	0.0360015	108832	51661	4.46012	0	0	57171	4.93583	190124	16.4143	293588	25.3468	41	35.3971	3021
SK_3_E03	RS1SS-16030903	RM165095	54	tdTomato+	yes	2.38474e+06	1666308	69.8739	1238341	51.9278	121092	5.07779	5569	0.233527	59742	40309	1.69029	0	0	19433	0.814891	114315	4.79361	120457	5.05117	6792	2848.11	5960
SK_3_E04	RS1SS-16030903	RM165095	54	tdTomato+	yes	1.52542e+06	1049816	68.8216	740607	48.5511	100490	6.58771	2823	0.185064	28809	21857	1.43285	0	0	6952	0.455744	133982	8.78331	39874	2.61397	3231	2118.11	7730
SK_3_E05	RS1SS-16030903	RM165095	54	tdTomato+	yes	1.80966e+06	1174703	64.9129	587953	32.4897	15118	0.835405	641	0.035421	98693	82090	4.53621	0	0	16603	0.917465	314979	17.4054	157089	8.68058	230	127.096	5238
SK_3_E06	RS1SS-16030903	RM165095	54	tdTomato+	yes	1.94703e+06	1367672	70.2439	909879	46.7316	203991	10.477	5956	0.305901	41738	18761	0.963569	0	0	22977	1.1801	66225	3.40133	139333	7.15617	550	282.481	4801
SK_3_E07	RS1SS-16030903	RM165095	54	tdTomato+	yes	2.56051e+06	1744920	68.1473	1052314	41.0978	11975	0.46768	657	0.0256589	111222	101216	3.95296	0	0	10006	0.390781	395483	15.4455	171779	6.70878	1490	581.915	6540
SK_3_E08	RS1SS-16030903	RM165095	54	tdTomato+	yes	1.92632e+06	1337699	69.4434	921907	47.8585	130926	6.7967	5121	0.265844	46851	35841	1.8606	0	0	11010	0.571557	163664	8.49621	69230	3.59391	0	0	7453
SK_3_E09	RS1SS-16030903	RM165095	54	tdTomato+	yes	1.38126e+06	906768	65.6478	495813	35.8956	57781	4.1832	2060	0.149139	54248	37203	2.69341	0	0	17045	1.23402	248258	17.9733	44909	3.2513	3699	2677.98	7928
SK_3_E10	RS1SS-16030903	RM165095	54	tdTomato+	yes	1.99492e+06	1391598	69.7571	1006736	50.465	69284	3.47302	2117	0.10612	66605	53518	2.68271	0	0	13087	0.656016	211094	10.5816	35532	1.78112	230	115.293	9268
SK_3_E11	RS1SS-16030903	RM165095	54	tdTomato+	yes	2.56243e+06	1803492	70.382	1274983	49.7567	72873	2.8439	1446	0.0564307	78485	60368	2.35589	0	0	18117	0.707023	292941	11.4321	82002	3.20016	762	297.374	7979
SK_3_E12	RS1SS-16030903	RM165095	54	tdTomato+	yes	2.34534e+06	1630864	69.5365	1179534	50.2927	48308	2.05975	486	0.020722	80161	63429	2.70447	0	0	16732	0.713416	242173	10.3257	70163	2.9916	10039	4280.41	8204
SK_3_F01	RS1SS-16030903	RM165095	54	tdTomato+	yes	3.09653e+06	2164684	69.9069	1437047	46.4084	86864	2.80521	2704	0.0873237	85424	65628	2.11941	0	0	19796	0.639297	422559	13.6462	120457	3.89007	9629	3109.61	7912
SK_3_F02	RS1SS-16030903	RM165095	54	tdTomato+	yes	2.64946e+06	1866066	70.4319	1207979	45.5934	56297	2.12485	1438	0.0542752	91799	75226	2.83929	0	0	16573	0.625523	379847	14.3368	126816	4.78648	1890	713.352	7269
SK_3_F03	RS1SS-16030903	RM165095	54	tdTomato+	yes	941808	566446	60.1445	24622	2.61433	5616	0.5963	239	0.0253767	2718	1331	0.141324	0	0	1387	0.14727	10958	1.16351	522281	55.4551	12	12.7414	7142
SK_3_F04	RS1SS-16030903	RM165095	54	tdTomato+	yes	753270	476393	63.2433	90251	11.9812	29091	3.86196	0	0	21637	2690	0.35711	0	0	18947	2.5153	16471	2.1866	318943	42.3411	0	0	1127
SK_3_F05	RS1SS-16030903	RM165095	54	tdTomato+	yes	2.08064e+06	1420796	68.2863	989163	47.5412	55392	2.66225	1500	0.072093	56880	43270	2.07964	0	0	13610	0.654124	216580	10.4093	99937	4.80317	1344	645.954	7018
SK_3_F06	RS1SS-16030903	RM165095	54	tdTomato+	yes	1.83914e+06	1260499	68.5373	888231	48.2959	52370	2.84752	1032	0.0561131	65163	54851	2.98242	0	0	10312	0.560696	196830	10.7023	48861	2.65672	8012	4356.37	7938
SK_3_F07	RS1SS-16030903	RM165095	54	tdTomato+	yes	2.25773e+06	1546614	68.5031	1091767	48.3569	10275	0.455104	37	0.00163882	64397	50654	2.24358	0	0	13743	0.608709	298486	13.2206	81047	3.58976	605	267.969	7314
SK_3_F08	RS1SS-16030903	RM165095	54	tdTomato+	yes	1.30133e+06	839199	64.4879	353429	27.1591	25112	1.92972	244	0.0187501	48634	18992	1.45943	0	0	29642	2.27783	117287	9.01288	294207	22.6082	286	219.776	3914
SK_3_F09	RS1SS-16030903	RM165095	54	tdTomato+	yes	2.10253e+06	1455661	69.2338	937503	44.5893	100759	4.79227	2451	0.116574	68271	54342	2.5846	0	0	13929	0.662487	259213	12.3286	86212	4.10039	1252	595.473	7256
SK_3_F10	RS1SS-16030903	RM165095	54	tdTomato+	yes	2.60425e+06	1801301	69.1676	1056553	40.5703	85605	3.28712	2109	0.0809829	80372	66435	2.55102	0	0	13937	0.535163	438718	16.8462	136187	5.2294	1757	674.665	7274
SK_3_F11	RS1SS-16030903	RM165095	54	tdTomato+	yes	2.87448e+06	2018716	70.229	1257200	43.7367	154643	5.37987	8355	0.290662	106530	84263	2.93142	0	0	22267	0.774645	382544	13.3083	104240	3.6264	5204	1810.42	7836
SK_3_F12	RS1SS-16030903	RM165095	54	tdTomato+	yes	2.4803e+06	1744076	70.3172	1264682	50.9891	98312	3.96372	2959	0.1193	74980	53821	2.16994	0	0	21159	0.853083	236167	9.52172	59140	2.38439	7836	3159.3	8848
SK_3_G01	RS1SS-16030903	RM165095	54	tdTomato+	yes	2.61995e+06	1817413	69.3683	1272677	48.5764	76460	2.91838	1554	0.0593141	90635	74557	2.84574	0	0	16078	0.613676	289257	11.0406	74253	2.83414	12577	4800.48	8244
SK_3_G02	RS1SS-16030903	RM165095	54	tdTomato+	yes	2.02818e+06	1407794	69.4117	1042741	51.4126	63184	3.11531	1911	0.0942224	50720	40006	1.97251	0	0	10714	0.528257	196995	9.71289	42647	2.10272	9596	4731.34	9093
SK_3_G03	RS1SS-16030903	RM165095	54	tdTomato+	yes	2.08318e+06	1420945	68.2105	642465	30.8406	284095	13.6376	2098	0.100712	75825	26651	1.27934	0	0	49174	2.36053	73194	3.51358	343265	16.478	3	1.44011	2740
SK_3_G04	RS1SS-16030903	RM165095	54	tdTomato+	yes	1.58525e+06	1076217	67.8896	597923	37.718	194558	12.2731	9448	0.595996	52206	23138	1.45958	0	0	29068	1.83366	205738	12.9783	16344	1.03101	0	0	11367
SK_3_G05	RS1SS-16030903	RM165095	54	tdTomato+	yes	2.81231e+06	1994463	70.9191	1393394	49.5463	162380	5.77391	5313	0.18892	74955	61349	2.18145	0	0	13606	0.483802	283016	10.0635	71353	2.53717	4052	1440.81	8989
SK_3_G06	RS1SS-16030903	RM165095	54	tdTomato+	yes	2.76517e+06	1946104	70.3793	1217021	44.0126	88374	3.19597	2525	0.0913145	104224	87693	3.17135	0	0	16531	0.59783	398714	14.4192	134836	4.87623	410	148.273	7484
SK_3_G07	RS1SS-16030903	RM165095	54	tdTomato+	yes	3.242e+06	2292158	70.7019	1481139	45.6859	61501	1.89701	2056	0.0634176	107809	76504	2.35978	0	0	31305	0.965607	478208	14.7504	159168	4.90956	2277	702.344	7705
SK_3_G08	RS1SS-16030903	RM165095	54	tdTomato+	yes	2.13201e+06	1519567	71.274	1125792	52.8043	148999	6.98867	5077	0.238132	60647	45991	2.15717	0	0	14656	0.687427	132632	6.22099	36200	1.69793	10220	4793.61	8710
SK_3_G09	RS1SS-16030903	RM165095	54	tdTomato+	yes	1.41597e+06	964015	68.0817	547383	38.6579	188239	13.294	8819	0.622825	43237	19096	1.34862	0	0	24141	1.70491	162910	11.5052	13425	0.948115	2	1.41246	11168
SK_3_G10	RS1SS-16030903	RM165095	54	tdTomato+	yes	2.27353e+06	1605889	70.634	1123061	49.3971	139398	6.13133	4525	0.199029	58215	44227	1.9453	0	0	13988	0.615254	221845	9.75772	57416	2.52541	1429	628.537	8553
SK_3_G11	RS1SS-16030903	RM165095	54	tdTomato+	yes	1.94452e+06	1346545	69.2483	977725	50.2811	90157	4.63647	3474	0.178656	51683	37114	1.90865	0	0	14569	0.749235	183244	9.42362	30921	1.59016	9341	4803.76	9547
SK_3_G12	RS1SS-16030903	RM165095	54	tdTomato+	yes	2.47903e+06	1712775	69.0904	1213502	48.9506	38385	1.54839	1920	0.0774495	88065	69333	2.79678	0	0	18732	0.755617	290849	11.7324	71442	2.88185	8612	3473.93	8268
SK_3_H01	RS1SS-16030903	RM165095	54	tdTomato+	yes	2.78269e+06	1931476	69.4103	1380800	49.621	111011	3.98934	3715	0.133504	75397	56929	2.04582	0	0	18468	0.663674	289265	10.3951	63524	2.28282	7764	2790.1	8839
SK_3_H02	RS1SS-16030903	RM165095	54	tdTomato+	yes	2.73859e+06	1917210	70.0072	1404458	51.284	102414	3.73966	2180	0.0796031	93151	69252	2.52875	0	0	23899	0.872676	239120	8.73151	63472	2.31769	12415	4533.36	8921
SK_3_H03	RS1SS-16030903	RM165095	54	tdTomato+	yes	2.8431e+06	2003375	70.4644	1449705	50.9903	169978	5.97861	4827	0.169779	82202	61635	2.16788	0	0	20567	0.7234	241705	8.50146	54921	1.93173	37	13.014	9024
SK_3_H04	RS1SS-16030903	RM165095	54	tdTomato+	yes	2.76626e+06	1860059	67.2408	1134978	41.0293	2356	0.085169	22	0.000795297	150446	132164	4.77771	0	0	18282	0.660891	429718	15.5342	138672	5.01297	3867	1397.91	6438
SK_3_H05	RS1SS-16030903	RM165095	54	tdTomato+	yes	1.41463e+06	935113	66.1029	539335	38.1254	181914	12.8595	7795	0.551026	41276	19584	1.38439	0	0	21692	1.5334	152563	10.7846	12228	0.864394	2	1.41379	11323
SK_3_H06	RS1SS-16030903	RM165095	54	tdTomato+	yes	2.51814e+06	1771538	70.3511	1339063	53.1767	104716	4.15847	3327	0.132121	71938	52647	2.09071	0	0	19291	0.766082	199179	7.90977	43895	1.74315	9420	3740.86	8745
SK_3_H07	RS1SS-16030903	RM165095	54	tdTomato+	yes	3.56293e+06	2525746	70.8895	1900124	53.3303	94883	2.66306	3744	0.105082	83798	63570	1.7842	0	0	20228	0.567734	339074	9.51671	99950	2.80527	4173	1171.23	8938
SK_3_H08	RS1SS-16030903	RM165095	54	tdTomato+	yes	3.22241e+06	2267273	70.3596	1546486	47.9917	191839	5.95328	5699	0.176855	73771	57460	1.78314	0	0	16311	0.506175	349360	10.8416	98953	3.07078	1165	361.531	7646
SK_3_H09	RS1SS-16030903	RM165095	54	tdTomato+	yes	2.55719e+06	1798173	70.3183	1262000	49.351	174406	6.82022	3075	0.120249	83427	62536	2.4455	0	0	20891	0.816951	223957	8.75793	44240	1.73002	7068	2763.97	8852
SK_3_H10	RS1SS-16030903	RM165095	54	tdTomato+	yes	1.65536e+06	1121904	67.7739	499472	30.173	110230	6.65896	1675	0.101186	63795	21399	1.29271	0	0	42396	2.56113	50402	3.04477	396325	23.9419	5	3.02049	1982
SK_3_H11	RS1SS-16030903	RM165095	54	tdTomato+	yes	1.07435e+06	659579	61.3932	132286	12.3131	3598	0.3349	398	0.0370456	9417	5837	0.543304	0	0	3580	0.333224	37590	3.49885	476288	44.3326	2	1.86159	2799
SK_3_H12	RS1SS-16030903	RM165095	54	tdTomato+	yes	2.86887e+06	2030608	70.7807	1606093	55.9834	38279	1.33429	1888	0.0658098	87884	75751	2.64044	0	0	12133	0.422919	233710	8.1464	59290	2.06666	3464	1207.44	8919
